# Supplementary material for: Elucidating the Regulatory Elements for Transcription Termination and Posttranscriptional Processing in the Streptomyces clavuligerus Genome
Source: mSystems. 2021 May 4;6(3):e01013-20. doi: 10.1128/mSystems.01013-20 (PMC8269248; doi:10.1128/mSystems.01013-20)
Supplement: DATA SET S1 [file msystems.01013-20-sd001.xlsx]

## Sheet: Sheet1
Data Set S1, Sheet1. All transcript 3' end sites (TEPs), transcription units (TUs), and transcription unit clusters (TUCs) list. For TEP category : P, primary; S, secondary; Pre, premature; A, antisense; N, intergenic. Folding free energy of the RNA structure is calculated from the sequence at -40 bp upstream to 0 bp position from TEP (kcal/mol). Avg. readthrough fraction is readthrough fraction …
TEP ID	Location	TEP position	Gene	Strand	Abundance	Category	FFE	Avg. readthrough fraction		TU ID	Location	Start	End	Strand	Category	TSS (Position Category)	TEP (Position Category)	Gene No.	Gene list		TUC ID	Location	Start	End	Strand	TU No.	TU list		Pre_TU_ID	Start	End	Strand	Gene	Gene function	Cat	Pre_TU_information		TU-ID	TUC-ID	Start	End	Strand	RFP_cut	ORF frame	TSS_Cat	TEP_Cat	Inter_TU_Cat	Information
TEP-0001	Chromosome	324	CRV15_00010	-	-5.35707	P	-23.92	0.130982		TU-0001	Chromosome	324	1169	-	Mono	1169 P	324 P	1	CRV15_00010		TUC-001	Chromosome	324	1169	-	1	TU-0001		TU-0012	93378	93531	-	CRV15_00395	single-stranded DNA-binding protein	Novel	.		TU-0013	TUC-008	163962	164324	+	x	o	N	N	Novel trans-regulatory RNA	.
TEP-0002	Chromosome	12796	CRV15_00060	-	-3.73063	P	-16.63	0.10196		TU-0002	Chromosome	12796	13333	-	Mono	13333 P	12796 P	1	CRV15_00060		TUC-002	Chromosome	12796	15091	-	5	TU-0004,TU-0002,TU-0003,TU-0006,TU-0005		TU-0016	217668	217763	+	CRV15_00865	hydrogenase expression protein	Novel	.		TU-0014	TUC-008	164079	164324	+	x	x	N	N	Novel trans-regulatory RNA	.
TEP-0003	Chromosome	13482	CRV15_00065	-	-1.5739	P	-17.07	1.51436		TU-0003	Chromosome	12796	15091	-	Poly	15091 S	12796 P	3	CRV15_00060,CRV15_00065,CRV15_00070		TUC-003	Chromosome	25027	25785	-	1	TU-0007		TU-0036	633792	634048	+	CRV15_02555	ABC transporter ATP-binding protein	Novel	.		TU-0096	TUC-049	1137161	1137478	-	o	o	N	N	Novel small protein	.
TEP-0004	Chromosome	13489	N	+	3.32402	N	-25.82	0.380872		TU-0004	Chromosome	12796	14845	-	Poly	14845 P	12796 P	3	CRV15_00060,CRV15_00065,CRV15_00070		TUC-004	Chromosome	38398	38990	-	2	TU-0008,TU-0009		TU-0043	665486	665645	-	CRV15_02680	hypothetical protein	Novel	.		TU-0097	TUC-049	1137345	1137478	-	x	x	N	N	Novel trans-regulatory RNA	.
TEP-0005	Chromosome	25027	CRV15_00120	-	-2.22787	P	-12.89	0.285151		TU-0005	Chromosome	13482	15091	-	Poly	15091 S	13482 P	2	CRV15_00065,CRV15_00070		TUC-005	Chromosome	51795	53458	+	1	TU-0010		TU-0044	665486	665540	-	CRV15_02680	hypothetical protein	Novel	.		TU-0169	TUC-072	1386481	1386676	+	x	x	A	A	Novel cis-regulatory RNA	CDS (CRV15_05470)
TEP-0006	Chromosome	38398	CRV15_00180	-	-3.51884	S	-11.08	0.617916		TU-0006	Chromosome	13482	14845	-	Poly	14845 P	13482 P	2	CRV15_00065,CRV15_00070		TUC-006	Chromosome	60773	63778	+	1	TU-0011		TU-0051	690256	690368	-	CRV15_02770	NocE	Novel	.		TU-0279	TUC-103	1668332	1668566	+	o	o	A	A	Novel small protein	.
TEP-0007	Chromosome	38476	CRV15_00180	-	-5.16389	P	-12.88	1.60211		TU-0007	Chromosome	25027	25785	-	Mono	25785 P	25027 P	1	CRV15_00120		TUC-007	Chromosome	93378	93531	-	1	TU-0012		TU-0081	1002039	1002281	+	CRV15_04035	nitrite/sulfite reductase	Novel	.		TU-0311	TUC-116	1789595	1789841	-	o	o	N	N	Novel small protein	.
TEP-0008	Chromosome	53458	CRV15_00225	+	3.09363	P	-33.8	0.0232607		TU-0008	Chromosome	38398	38990	-	Mono	38990 P	38398 S	1	CRV15_00180		TUC-008	Chromosome	163962	164324	+	2	TU-0013,TU-0014		TU-0100	1142761	1143081	+	CRV15_04615	DUF3710 domain-containing protein	Novel	.		TU-0369	TUC-131	1928552	1928773	-	x	o	N	N	Novel trans-regulatory RNA	.
TEP-0009	Chromosome	63778	CRV15_00275	+	1.68062	P	-30.68	0.10356		TU-0009	Chromosome	38476	38990	-	Mono	38990 P	38476 P	1	CRV15_00180		TUC-009	Chromosome	170774	171145	+	1	TU-0015		TU-0101	1142920	1143081	+	CRV15_04615	DUF3710 domain-containing protein	Novel	.		TU-0414	TUC-147	2098627	2098928	+	o	o	N	N	Novel small protein	.
TEP-0010	Chromosome	93378	CRV15_00395	-	-20.5034	Pre	-30.12	0.428326		TU-0010	Chromosome	51795	53458	+	Mono	51795 P	53458 P	1	CRV15_00225		TUC-010	Chromosome	217668	217763	+	1	TU-0016		TU-0111	1254317	1254514	-	CRV15_04975	M23 family peptidase	Rfam	ydaO-yuaA (RF00379)		TU-0664	TUC-212	2777353	2777520	+	o	o	N	N	Predicted RNA	Ms_IGR-5 (RF02471)
TEP-0011	Chromosome	164324	N	+	12.537	N	-16.58	0.440622		TU-0011	Chromosome	60773	63778	+	Poly	60773 P	63778 P	2	CRV15_00270,CRV15_00275		TUC-011	Chromosome	225789	227313	+	2	TU-0017,TU-0018		TU-0115	1269658	1269993	+	CRV15_05025	hypothetical protein	Novel	.		TU-0720	TUC-234	3018532	3019031	-	x	o	A	N	Novel cis-regulatory RNA	CDS (CRV15_12620)
TEP-0012	Chromosome	170101	N	+	22.3023	N	-30.32	108.484		TU-0012	Chromosome	93378	93531	-	Pre	93531 P	93378 Pre	0	.		TUC-012	Chromosome	251267	253318	-	2	TU-0019,TU-0020		TU-0118	1269788	1269993	+	CRV15_05025	hypothetical protein	Novel	.		TU-0728	TUC-237	3062740	3062873	-	o	x	N	N	Predicted RNA	Scr4115 (RF02829)
TEP-0013	Chromosome	171145	CRV15_00635	+	6.08218	P	-12.48	0.551569		TU-0013	Chromosome	163962	164324	+	Inter	163962 N	164324 N	0	.		TUC-013	Chromosome	258970	260129	-	3	TU-0023,TU-0021,TU-0022		TU-0121	1269977	1269993	+	CRV15_05025	hypothetical protein	Novel	.		TU-0729	TUC-237	3062760	3062873	-	x	x	N	N	Predicted RNA	Scr4115 (RF02829)
TEP-0014	Chromosome	204482	N	+	4.82678	N	-21.84	56.5097		TU-0014	Chromosome	164079	164324	+	Inter	164079 N	164324 N	0	.		TUC-014	Chromosome	276457	278007	-	2	TU-0024,TU-0025		TU-0158	1344732	1344970	-	CRV15_05330	helix-turn-helix domain-containing protein	Novel	.		TU-0741	TUC-241	3080482	3080699	-	x	o	A	N	Novel cis-regulatory RNA	CDS (CRV15_12870)
TEP-0015	Chromosome	217763	CRV15_00865	+	11.5662	Pre	-10.4	4.33099		TU-0015	Chromosome	170774	171145	+	Mono	170774 P	171145 P	1	CRV15_00635		TUC-015	Chromosome	343417	348180	-	1	TU-0026		TU-0184	1403566	1403989	-	CRV15_05540	DUF503 domain-containing protein	Novel	.		TU-0766	TUC-249	3152882	3153075	+	o	x	A	A	Novel cis-regulatory RNA	CDS (CRV15_13215)
TEP-0016	Chromosome	218841	CRV15_00865	+	13.0673	P	-28.75	0.391905		TU-0016	Chromosome	217668	217763	+	Pre	217668 P	217763 Pre	0	.		TUC-016	Chromosome	348199	349765	+	3	TU-0027,TU-0028,TU-0029		TU-0185	1403633	1403989	-	CRV15_05540	DUF503 domain-containing protein	Novel	.		TU-0785	TUC-261	3258960	3259169	+	x	o	A	A	Novel cis-regulatory RNA	CDS (CRV15_13650)
TEP-0017	Chromosome	227199	CRV15_00875	+	9.77889	P	-13.58	0.290385		TU-0017	Chromosome	225789	227199	+	Mono	225789 P	227199 P	1	CRV15_00875		TUC-017	Chromosome	367412	368089	-	1	TU-0030		TU-0186	1403664	1403989	-	CRV15_05540	DUF503 domain-containing protein	Novel	.		TU-0786	TUC-261	3258960	3259289	+	x	o	A	A	Novel cis-regulatory RNA	CDS (CRV15_13650)
TEP-0018	Chromosome	227313	CRV15_00880	+	21.24	P	-32.62	0.209796		TU-0018	Chromosome	225789	227313	+	Poly	225789 P	227313 P	2	CRV15_00875,CRV15_00880		TUC-018	Chromosome	407018	408228	-	1	TU-0031		TU-0187	1403691	1403989	-	CRV15_05540	DUF503 domain-containing protein	Novel	.		TU-0787	TUC-261	3258960	3259331	+	x	o	A	A	Novel cis-regulatory RNA	CDS (CRV15_13650)
TEP-0019	Chromosome	251267	CRV15_00960	-	-1.64505	P	-20.01	0.0151004		TU-0019	Chromosome	251267	253318	-	Mono	253318 S	251267 P	1	CRV15_00960		TUC-019	Chromosome	428387	429250	+	2	TU-0032,TU-0033		TU-0188	1403739	1403989	-	CRV15_05540	DUF503 domain-containing protein	Novel	.		TU-0788	TUC-261	3258960	3259381	+	x	o	A	A	Novel cis-regulatory RNA	CDS (CRV15_13650)
TEP-0020	Chromosome	258970	CRV15_00995	-	-2.17534	P	-24.81	0.119363		TU-0020	Chromosome	251267	253253	-	Mono	253253 P	251267 P	1	CRV15_00960		TUC-020	Chromosome	501680	502917	-	1	TU-0034		TU-0198	1406859	1407208	-	CRV15_05545	translation initiation factor IF-2	Novel	.		TU-0789	TUC-261	3258960	3259832	+	x	o	A	A	Novel cis-regulatory RNA	CDS (CRV15_13650)
TEP-0021	Chromosome	261493	CRV15_01010	-	-3.25452	P	-20.41	0.130057		TU-0021	Chromosome	258970	260129	-	Mono	260129 S	258970 P	1	CRV15_00995		TUC-021	Chromosome	508964	514454	-	1	TU-0035		TU-0199	1406871	1407208	-	CRV15_05545	translation initiation factor IF-2	Novel	.		TU-0882	TUC-277	3419247	3419451	+	x	o	N	N	Novel trans-regulatory RNA	.
TEP-0022	Chromosome	262734	CRV15_01015	-	-56.0186	P	-11.35	0.616333		TU-0022	Chromosome	258970	259996	-	Mono	259996 S	258970 P	1	CRV15_00995		TUC-022	Chromosome	633792	634048	+	1	TU-0036		TU-0200	1406961	1407208	-	CRV15_05545	translation initiation factor IF-2	Novel	.		TU-0887	TUC-280	3447025	3447238	-	x	o	A	N	Novel trans-regulatory RNA	.
TEP-0023	Chromosome	263166	N	-	-9.65356	N	-28	3.30742		TU-0023	Chromosome	258970	259835	-	Mono	259835 P	258970 P	1	CRV15_00995		TUC-023	Chromosome	638329	639393	+	1	TU-0037		TU-0201	1406972	1407208	-	CRV15_05545	translation initiation factor IF-2	Novel	.		TU-1099	TUC-365	4356677	4356833	-	x	x	A	A	Novel cis-regulatory RNA	CDS (CRV15_18375)
TEP-0024	Chromosome	263220	N	-	-8.39488	N	-17.52	13.0108		TU-0024	Chromosome	276457	278007	-	Mono	278007 P	276457 S	1	CRV15_01065		TUC-024	Chromosome	639390	639662	-	1	TU-0038		TU-0202	1407001	1407208	-	CRV15_05545	translation initiation factor IF-2	Novel	.		TU-1110	TUC-371	4428529	4428927	+	o	o	N	N	Novel small protein	.
TEP-0025	Chromosome	276457	CRV15_01065	-	-3.20034	S	-36.9	0.192163		TU-0025	Chromosome	276491	278007	-	Mono	278007 P	276491 P	1	CRV15_01065		TUC-025	Chromosome	664696	665645	-	6	TU-0039,TU-0040,TU-0042,TU-0041,TU-0043,TU-0044		TU-0203	1407087	1407208	-	CRV15_05545	translation initiation factor IF-2	Novel	.		TU-1131	TUC-378	4502507	4502785	-	o	o	N	N	Predicted RNA	Scr2736 (RF02831)
TEP-0026	Chromosome	276491	CRV15_01065	-	-11.1054	P	-23.94	0.173008		TU-0026	Chromosome	343417	348180	-	Poly	348180 P	343417 P	4	CRV15_01315,CRV15_01320,CRV15_01325,CRV15_01330		TUC-026	Chromosome	685967	691326	-	7	TU-0046,TU-0045,TU-0047,TU-0049,TU-0048,TU-0050,TU-0051		TU-0204	1417125	1417217	-	CRV15_05595	flavodoxin-dependent(E)-4-hydroxy-3-methylbut-2-enyl-diphosphatesynthase	Novel	.		TU-1132	TUC-378	4502507	4502752	-	o	x	N	N	Predicted RNA	Scr2736 (RF02831)
TEP-0027	Chromosome	278377	CRV15_01070	-	-2.67005	P	-18.76	0.0577174		TU-0027	Chromosome	348199	349765	+	Poly	348199 P	349765 P	3	CRV15_01335,CRV15_01340,CRV15_01345		TUC-027	Chromosome	694052	695265	-	2	TU-0052,TU-0053		TU-0205	1417125	1417136	-	CRV15_05595	flavodoxin-dependent(E)-4-hydroxy-3-methylbut-2-enyl-diphosphatesynthase	Novel	.		TU-1133	TUC-378	4502625	4502785	-	o	o	N	N	Novel small protein	.
TEP-0028	Chromosome	296753	N	-	-29.0351	N	-26.32	0.0219505		TU-0028	Chromosome	348275	349765	+	Poly	348275 S	349765 P	3	CRV15_01335,CRV15_01340,CRV15_01345		TUC-028	Chromosome	697293	698519	-	4	TU-0055,TU-0054,TU-0057,TU-0056		TU-0232	1504000	1504094	-	CRV15_05960	50S ribosomal protein L32	Novel	.		TU-1134	TUC-378	4502625	4502752	-	o	x	N	N	Novel trans-regulatory RNA	.
TEP-0029	Chromosome	334706	CRV15_01270	+	4.43878	P	-25.09	0.300243		TU-0029	Chromosome	348786	349765	+	Poly	348786 P	349765 P	2	CRV15_01340,CRV15_01345		TUC-029	Chromosome	717434	717934	-	1	TU-0058		TU-0252	1527468	1527555	+	CRV15_06105	HAMP domain-containing protein	Novel	.		TU-1196	TUC-403	4793607	4794043	+	x	o	N	N	Novel trans-regulatory RNA	.
TEP-0030	Chromosome	343417	CRV15_01315	-	-3.55277	P	-33.22	0.622793		TU-0030	Chromosome	367412	368089	-	Mono	368089 P	367412 P	1	CRV15_01410		TUC-030	Chromosome	735353	744070	-	2	TU-0060,TU-0059		TU-0269	1605769	1605843	-	CRV15_06385	acetolactate synthase large subunit	Known	ilvG attenuation (1)		TU-1252	TUC-432	5117620	5118406	+	x	o	A	N	Novel cis-regulatory RNA	CDS (CRV15_21575)
TEP-0031	Chromosome	349765	CRV15_01345	+	5.14528	P	-35.47	0.0440778		TU-0031	Chromosome	407018	408228	-	Mono	408228 P	407018 P	1	CRV15_01590		TUC-031	Chromosome	747201	748099	-	1	TU-0061		TU-0274	1651430	1651638	+	CRV15_06565	glycine cleavage system aminomethyltransferaseGcvT	Rfam	Glycine (RF00504)		TU-1259	TUC-437	5163781	5163932	+	o	x	N	N	Novel trans-regulatory RNA	.
TEP-0032	Chromosome	367412	CRV15_01410	-	-2.40409	P	-32.67	0.12288		TU-0032	Chromosome	428387	429250	+	Mono	428387 P	429250 P	1	CRV15_01675		TUC-032	Chromosome	763790	764193	-	2	TU-0062,TU-0063		TU-0275	1651430	1651672	+	CRV15_06565	glycine cleavage system aminomethyltransferaseGcvT	Rfam	Glycine (RF00504)		TU-1438	TUC-493	5849776	5849938	-	x	x	N	N	Novel trans-regulatory RNA	.
TEP-0033	Chromosome	407018	CRV15_01590	-	-2.86488	P	-15.83	0.355539		TU-0033	Chromosome	428488	429250	+	Mono	428488 S	429250 P	1	CRV15_01675		TUC-033	Chromosome	818899	820884	+	2	TU-0064,TU-0065		TU-0300	1756979	1757327	-	CRV15_06940	methylmalonyl-CoA mutase	Novel	.		TU-1505	TUC-522	6443973	6445124	+	x	o	A	N	Novel cis-regulatory RNA	CDS (CRV15_27145)
TEP-0034	Chromosome	429250	CRV15_01675	+	1.5553	P	-16.15	0.24364		TU-0034	Chromosome	501680	502917	-	Mono	502917 P	501680 P	1	CRV15_01975		TUC-034	Chromosome	866629	867909	-	2	TU-0066,TU-0067		TU-0335	1813299	1813420	-	CRV15_07215	hypothetical protein	Novel	.		TU-1516	TUC-529	23486	23826	-	x	o	N	N	Novel trans-regulatory RNA	.
TEP-0035	Chromosome	448225	CRV15_01770	-	-7.67469	S	-28.01	1.3569		TU-0035	Chromosome	508964	514454	-	Poly	514454 P	508964 P	5	CRV15_02005,CRV15_02010,CRV15_02015,CRV15_02020,CRV15_02025		TUC-035	Chromosome	894413	898615	+	6	TU-0068,TU-0070,TU-0069,TU-0071,TU-0072,TU-0073		TU-0336	1813299	1813335	-	CRV15_07215	hypothetical protein	Novel	.		TU-1547	TUC-545	407878	408080	+	x	o	N	N	Novel cis-regulatory RNA	3UTR (CRV15_30115)
TEP-0036	Chromosome	448272	CRV15_01770	-	-10.631	P	-16.05	10.3947		TU-0036	Chromosome	633792	634048	+	Pre	633792 P	634048 Pre	0	.		TUC-036	Chromosome	930602	931420	+	2	TU-0074,TU-0075		TU-0343	1826208	1826468	-	CRV15_07265	transcription termination factor Rho	Novel	.		TU-1560	TUC-557	739415	739904	-	x	o	N	N	Novel small protein	.
TEP-0037	Chromosome	501427	N	+	5.85343	N	-10.46	0.430081		TU-0037	Chromosome	638329	639393	+	Mono	638329 P	639393 P	1	CRV15_02565		TUC-037	Chromosome	964590	965995	+	2	TU-0076,TU-0077		TU-0347	1864136	1864316	-	CRV15_07445	D-alanyl-D-alanine carboxypeptidase	Novel	.		TU-1564	TUC-561	783097	784366	+	x	o	N	N	Novel trans-regulatory RNA	.
TEP-0038	Chromosome	501680	CRV15_01975	-	-2.7412	P	-17.05	0.757698		TU-0038	Chromosome	639390	639662	-	Mono	639662 P	639390 P	1	CRV15_02570		TUC-038	Chromosome	965954	966876	-	1	TU-0078		TU-0377	1986617	1986921	-	CRV15_07890	NADP-dependent malic enzyme	Novel	.		TU-1636	TUC-601	1485205	1486499	-	x	o	A	A	Novel cis-regulatory RNA	CDS (CRV15_34555)
TEP-0039	Chromosome	508964	CRV15_02005	-	-7.58659	P	-16.94	0.679138		TU-0039	Chromosome	664696	665645	-	Mono	665645 S	664696 S	1	CRV15_02680		TUC-039	Chromosome	1001233	1008106	+	3	TU-0079,TU-0080,TU-0081		TU-0378	1986617	1986831	-	CRV15_07890	NADP-dependent malic enzyme	Novel	.		TU-1637	TUC-601	1486321	1486499	-	x	x	A	A	Novel cis-regulatory RNA	CDS (CRV15_34555)
TEP-0040	Chromosome	510000	N	+	2.58195	N	-14.06	0.129271		TU-0040	Chromosome	664696	665540	-	Mono	665540 P	664696 S	1	CRV15_02680		TUC-040	Chromosome	1026966	1027590	-	1	TU-0082		TU-0379	1986663	1986921	-	CRV15_07890	NADP-dependent malic enzyme	Novel	.
TEP-0041	Chromosome	583950	CRV15_02350	-	-7.51544	P	-26.75	0.254578		TU-0041	Chromosome	664742	665645	-	Mono	665645 S	664742 P	1	CRV15_02680		TUC-041	Chromosome	1041627	1042344	+	1	TU-0083		TU-0380	1986663	1986831	-	CRV15_07890	NADP-dependent malic enzyme	Novel	.
TEP-0042	Chromosome	634048	CRV15_02555	+	8.16941	Pre	-12.04	0.145399		TU-0042	Chromosome	664742	665540	-	Mono	665540 P	664742 P	1	CRV15_02680		TUC-042	Chromosome	1044514	1045218	-	1	TU-0084		TU-0383	1986724	1986921	-	CRV15_07890	NADP-dependent malic enzyme	Novel	.
TEP-0043	Chromosome	639390	CRV15_02570	-	-39.6442	P	-13.5	0.0306729		TU-0043	Chromosome	665486	665645	-	Pre	665645 S	665486 Pre	0	.		TUC-043	Chromosome	1062364	1065846	+	1	TU-0085		TU-0384	1986724	1986831	-	CRV15_07890	NADP-dependent malic enzyme	Novel	.
TEP-0044	Chromosome	639393	CRV15_02565	+	1.68062	P	-24.73	0.452696		TU-0044	Chromosome	665486	665540	-	Pre	665540 P	665486 Pre	0	.		TUC-044	Chromosome	1075648	1079340	-	2	TU-0086,TU-0087		TU-0385	1986738	1986921	-	CRV15_07890	NADP-dependent malic enzyme	Novel	.
TEP-0045	Chromosome	646664	CRV15_02590	+	11.0157	P	-37.93	0.528586		TU-0045	Chromosome	685967	690368	-	Mono	690368 P	685967 S	1	CRV15_02770		TUC-045	Chromosome	1083610	1086493	-	2	TU-0089,TU-0088		TU-0386	1986738	1986831	-	CRV15_07890	NADP-dependent malic enzyme	Novel	.
TEP-0046	Chromosome	664696	CRV15_02680	-	-7.28669	S	-30.35	0.329422		TU-0046	Chromosome	685967	690994	-	Poly	690994 S	685967 S	2	CRV15_02770,CRV15_02775		TUC-046	Chromosome	1116538	1120569	-	2	TU-0091,TU-0090		TU-0387	1986775	1986921	-	CRV15_07890	NADP-dependent malic enzyme	Novel	.
TEP-0047	Chromosome	664742	CRV15_02680	-	-13.3131	P	-29.75	0.325748		TU-0047	Chromosome	685967	691326	-	Poly	691326 P	685967 S	2	CRV15_02770,CRV15_02775		TUC-047	Chromosome	1120700	1121673	+	1	TU-0092		TU-0388	1986775	1986831	-	CRV15_07890	NADP-dependent malic enzyme	Novel	.
TEP-0048	Chromosome	665486	CRV15_02680	-	-5.10971	Pre	-20.25	41.1063		TU-0048	Chromosome	686003	690368	-	Mono	690368 P	686003 P	1	CRV15_02770		TUC-048	Chromosome	1130747	1134860	-	3	TU-0094,TU-0093,TU-0095		TU-0393	2005189	2005312	+	CRV15_08000	WhiB family transcriptional regulator	Novel	.
TEP-0049	Chromosome	685967	CRV15_02770	-	-8.75552	S	-43.16	0.116307		TU-0049	Chromosome	686003	690994	-	Poly	690994 S	686003 P	2	CRV15_02770,CRV15_02775		TUC-049	Chromosome	1137161	1137478	-	2	TU-0096,TU-0097		TU-0399	2015773	2015919	+	CRV15_08050	ribonucleoside-diphosphate reductase subunitalpha	Rfam	Cobalamin (RF00174)
TEP-0050	Chromosome	686003	CRV15_02770	-	-13.9687	P	-10.31	0.078327		TU-0050	Chromosome	686003	691326	-	Poly	691326 P	686003 P	2	CRV15_02770,CRV15_02775		TUC-050	Chromosome	1137621	1140389	+	2	TU-0098,TU-0099		TU-0428	2147964	2148276	-	CRV15_08615	ABC transporter permease	Novel	.
TEP-0051	Chromosome	690256	CRV15_02770	-	-26.787	Pre	-28.12	1.39022		TU-0051	Chromosome	690256	690368	-	Pre	690368 P	690256 Pre	0	.		TUC-051	Chromosome	1142761	1143081	+	2	TU-0100,TU-0101		TU-0485	2452714	2452806	-	CRV15_09925	serine/threonine protein kinase	Novel	.
TEP-0052	Chromosome	694052	CRV15_02790	-	-2.5108	P	-36.22	0.0717671		TU-0052	Chromosome	694052	695265	-	Poly	695265 P	694052 P	2	CRV15_02790,CRV15_02795		TUC-052	Chromosome	1211300	1215546	+	2	TU-0103,TU-0102		TU-0532	2503582	2503787	-	CRV15_10170	adenylate kinase	Novel	.
TEP-0053	Chromosome	694071	CRV15_02790	-	-1.71455	S	-9.38	0.0770127		TU-0053	Chromosome	694071	695265	-	Poly	695265 P	694071 S	2	CRV15_02790,CRV15_02795		TUC-053	Chromosome	1229701	1230273	+	1	TU-0104		TU-0578	2514845	2515127	-	CRV15_10285	30S ribosomal protein S10	Known	Ribosomal protein leader attenuation (2)
TEP-0054	Chromosome	696596	N	-	-7.97623	N	-31.38	0.314725		TU-0054	Chromosome	697293	698519	-	Mono	698519 S	697293 S	1	CRV15_02810		TUC-054	Chromosome	1230485	1231167	+	1	TU-0105		TU-0579	2514845	2514857	-	CRV15_10285	30S ribosomal protein S10	Known	Ribosomal protein leader attenuation (2)
TEP-0055	Chromosome	697293	CRV15_02810	-	-3.65949	S	-32.75	0.130573		TU-0055	Chromosome	697293	698488	-	Mono	698488 P	697293 S	1	CRV15_02810		TUC-055	Chromosome	1231142	1232249	-	2	TU-0106,TU-0107		TU-0580	2514901	2515127	-	CRV15_10285	30S ribosomal protein S10	Known	Ribosomal protein leader attenuation (2)
TEP-0056	Chromosome	697314	CRV15_02810	-	-27.58	P	-24.62	0.153156		TU-0056	Chromosome	697314	698519	-	Mono	698519 S	697314 P	1	CRV15_02810		TUC-056	Chromosome	1238643	1239346	-	1	TU-0108		TU-0586	2522424	2522529	-	CRV15_10310	30S ribosomal protein S12	Known	Ribosomal protein leader attenuation (2)
TEP-0057	Chromosome	717434	CRV15_02880	-	-4.47271	P	-20.55	0.117675		TU-0057	Chromosome	697314	698488	-	Mono	698488 P	697314 P	1	CRV15_02810		TUC-057	Chromosome	1239578	1241514	+	2	TU-0109,TU-0110		TU-0596	2530305	2530582	-	CRV15_10325	DNA-directed RNA polymerase subunit beta	Known	rplL attenuation (3)
TEP-0058	Chromosome	722462	CRV15_02905	-	-3.05806	S	-31.07	0.0751237		TU-0058	Chromosome	717434	717934	-	Mono	717934 P	717434 P	1	CRV15_02880		TUC-058	Chromosome	1254317	1254514	-	1	TU-0111		TU-0597	2530305	2530426	-	CRV15_10325	DNA-directed RNA polymerase subunit beta	Known	rplL attenuation (3)
TEP-0059	Chromosome	722702	CRV15_02905	-	-29.5638	P	-31.74	0.951486		TU-0059	Chromosome	735353	739434	-	Mono	739434 P	735353 P	1	CRV15_02965		TUC-059	Chromosome	1257821	1260373	+	1	TU-0112		TU-0598	2530405	2530582	-	CRV15_10325	DNA-directed RNA polymerase subunit beta	Known	rplL attenuation (3)
TEP-0060	Chromosome	735353	CRV15_02965	-	-3.23427	P	-18.95	0.140139		TU-0060	Chromosome	735353	744070	-	Poly	744070 I	735353 P	5	CRV15_02965,CRV15_02970,CRV15_02975,CRV15_02980,CRV15_02985		TUC-060	Chromosome	1269658	1270316	+	9	TU-0114,TU-0113,TU-0115,TU-0116,TU-0117,TU-0118,TU-0121,TU-0120,TU-0119		TU-0599	2530405	2530426	-	CRV15_10325	DNA-directed RNA polymerase subunit beta	Known	rplL attenuation (3)
TEP-0061	Chromosome	747201	CRV15_03000	-	-6.91401	P	-23.41	4.46518		TU-0061	Chromosome	747201	748099	-	Mono	748099 P	747201 P	1	CRV15_03000		TUC-061	Chromosome	1271394	1273186	-	2	TU-0122,TU-0123		TU-0604	2531955	2532119	-	CRV15_10340	50S ribosomal protein L10	Known	Ribosomal protein leader attenuation (3)
TEP-0062	Chromosome	763790	CRV15_03075	-	-176.973	P	-27.76	0.398765		TU-0062	Chromosome	763790	764193	-	Mono	764193 S	763790 P	1	CRV15_03075		TUC-062	Chromosome	1287151	1287779	+	1	TU-0124		TU-0605	2531978	2532119	-	CRV15_10340	50S ribosomal protein L10	Known	Ribosomal protein leader attenuation (3)
TEP-0063	Chromosome	816748	CRV15_03280	+	11.1935	P	-12.25	2.51476		TU-0063	Chromosome	763790	764107	-	Mono	764107 P	763790 P	1	CRV15_03075		TUC-063	Chromosome	1287808	1291602	-	2	TU-0126,TU-0125		TU-0614	2534801	2534917	-	CRV15_10355	transcription termination/antiterminationproteinNusG	Novel	.
TEP-0064	Chromosome	819622	CRV15_03295	+	5.76368	P	-13.13	1.13157		TU-0064	Chromosome	818899	820884	+	Poly	818899 P	820884 P	2	CRV15_03300,CRV15_03305		TUC-064	Chromosome	1292049	1293152	+	2	TU-0127,TU-0128		TU-0628	2610837	2611075	-	CRV15_10730	dicarboxylate/amino acid:cation symporter	Novel	.
TEP-0065	Chromosome	820884	CRV15_03305	+	1.36212	P	-46.13	0.00625852		TU-0065	Chromosome	819269	820884	+	Poly	819269 S	820884 P	2	CRV15_03300,CRV15_03305		TUC-065	Chromosome	1305646	1310750	-	3	TU-0131,TU-0129,TU-0130		TU-0634	2624543	2624746	+	CRV15_10805	hypothetical protein	Novel	.
TEP-0066	Chromosome	843973	CRV15_03415	-	-2.5108	P	-13.53	0.269826		TU-0066	Chromosome	866629	867909	-	Poly	867909 S	866629 P	2	CRV15_03530,CRV15_03535		TUC-066	Chromosome	1317860	1321502	+	8	TU-0133,TU-0134,TU-0135,TU-0132,TU-0139,TU-0137,TU-0136,TU-0138		TU-0635	2624638	2624746	+	CRV15_10805	hypothetical protein	Novel	.
TEP-0067	Chromosome	866629	CRV15_03530	-	-9.26556	P	-30.56	0.251803		TU-0067	Chromosome	866629	867865	-	Poly	867865 P	866629 P	2	CRV15_03530,CRV15_03535		TUC-067	Chromosome	1325122	1326380	-	1	TU-0140		TU-0638	2656732	2656841	+	CRV15_10935	tRNA-Arg	Novel	.
TEP-0068	Chromosome	871408	CRV15_03545	+	7.19858	P	-28.39	0.788931		TU-0068	Chromosome	894413	897196	+	Mono	894413 P	897196 P	1	CRV15_03645		TUC-068	Chromosome	1339611	1344970	-	18	TU-0141,TU-0146,TU-0144,TU-0142,TU-0143,TU-0145,TU-0147,TU-0151,TU-0149,TU-0148,TU-0150,TU-0152,TU-0154,TU-0156,TU-0155,TU-0153,TU-0157,TU-0158		TU-0691	2940078	2940262	+	CRV15_12235	threonine synthase	Rfam	SAM (RF00162)
TEP-0069	Chromosome	879093	CRV15_03580	-	-4.29649	P	-32.78	1.26047		TU-0069	Chromosome	894413	897615	+	Poly	894413 P	897615 P	2	CRV15_03645,CRV15_03650		TUC-069	Chromosome	1363373	1367272	-	3	TU-0160,TU-0161,TU-0159		TU-0719	3000223	3000339	-	CRV15_12530	sulfurtransferase	Novel	.
TEP-0070	Chromosome	883027	CRV15_03595	-	-3.16477	P	-12.37	1.22078		TU-0070	Chromosome	894413	898615	+	Poly	894413 P	898615 P	4	CRV15_03645,CRV15_03650,CRV15_03655,CRV15_03660		TUC-070	Chromosome	1373386	1374046	-	3	TU-0162,TU-0163,TU-0164		TU-0736	3070435	3070697	-	CRV15_12815	M23 family peptidase	Rfam	ydaO-yuaA (RF00379)
TEP-0071	Chromosome	884527	CRV15_03605	-	-8.13384	P	-16.72	0.996595		TU-0071	Chromosome	896790	897615	+	Mono	896790 P	897615 P	1	CRV15_03650		TUC-071	Chromosome	1380316	1384597	-	4	TU-0166,TU-0165,TU-0168,TU-0167		TU-0737	3070435	3070630	-	CRV15_12815	M23 family peptidase	Rfam	ydaO-yuaA (RF00379)
TEP-0072	Chromosome	897196	CRV15_03645	+	13.3842	P	-19.23	1.17003		TU-0072	Chromosome	896790	898615	+	Poly	896790 P	898615 P	3	CRV15_03650,CRV15_03655,CRV15_03660		TUC-072	Chromosome	1386481	1386676	+	1	TU-0169		TU-0778	3228314	3228719	-	CRV15_13530	pyruvate dehydrogenase (acetyl-transferring) E1componentsubunitalpha	Known	pyrL leader (4)
TEP-0073	Chromosome	897615	CRV15_03650	+	57.4316	P	-15.59	1.87097		TU-0073	Chromosome	898132	898615	+	Mono	898132 P	898615 P	1	CRV15_03660		TUC-073	Chromosome	1389481	1392866	+	8	TU-0170,TU-0171,TU-0172,TU-0174,TU-0175,TU-0173,TU-0176,TU-0177		TU-0779	3228314	3228578	-	CRV15_13530	pyruvate dehydrogenase (acetyl-transferring) E1componentsubunitalpha	Known	pyrL leader (4)
TEP-0074	Chromosome	898615	CRV15_03660	+	14.1821	P	-19.91	0.0336097		TU-0074	Chromosome	930602	931420	+	Mono	930602 S	931420 P	1	CRV15_03765		TUC-074	Chromosome	1401765	1403989	-	11	TU-0180,TU-0178,TU-0179,TU-0183,TU-0182,TU-0181,TU-0184,TU-0185,TU-0186,TU-0187,TU-0188		TU-0780	3228314	3228438	-	CRV15_13530	pyruvate dehydrogenase (acetyl-transferring) E1componentsubunitalpha	Known	pyrL leader (4)
TEP-0075	Chromosome	931420	CRV15_03765	+	16.8368	P	-18.21	0.696158		TU-0075	Chromosome	930641	931420	+	Mono	930641 P	931420 P	1	CRV15_03765		TUC-075	Chromosome	1406669	1409080	-	15	TU-0191,TU-0190,TU-0189,TU-0192,TU-0193,TU-0194,TU-0196,TU-0195,TU-0197,TU-0198,TU-0199,TU-0200,TU-0201,TU-0202,TU-0203		TU-0781	3228356	3228719	-	CRV15_13530	pyruvate dehydrogenase (acetyl-transferring) E1componentsubunitalpha	Known	pyrL leader (4)
TEP-0076	Chromosome	935882	CRV15_03780	-	-360.694	P	-27.03	0.0119116		TU-0076	Chromosome	964590	965995	+	Mono	964590 P	965995 P	1	CRV15_03885		TUC-076	Chromosome	1417125	1417217	-	2	TU-0204,TU-0205		TU-0782	3228356	3228578	-	CRV15_13530	pyruvate dehydrogenase (acetyl-transferring) E1componentsubunitalpha	Known	pyrL leader (4)
TEP-0077	Chromosome	965954	CRV15_03890	-	-1.89241	P	-29.84	0.49625		TU-0077	Chromosome	964716	965995	+	Mono	964716 S	965995 P	1	CRV15_03885		TUC-077	Chromosome	1428851	1430743	+	1	TU-0206		TU-0783	3228356	3228438	-	CRV15_13530	pyruvate dehydrogenase (acetyl-transferring) E1componentsubunitalpha	Known	pyrL leader (4)
TEP-0078	Chromosome	965995	CRV15_03885	+	34.3719	P	-25.14	0.136985		TU-0078	Chromosome	965954	966876	-	Mono	966876 P	965954 P	1	CRV15_03890		TUC-078	Chromosome	1446795	1448307	-	1	TU-0207		TU-0812	3332578	3332678	+	CRV15_13975	50S ribosomal protein L34	Known	Ribosomal protein leader attenuation (3)
TEP-0079	Chromosome	1002281	CRV15_04035	+	10.8395	Pre	-11.3	1.16042		TU-0079	Chromosome	1001233	1008106	+	Poly	1001233 P	1008106 P	7	CRV15_04030,CRV15_04035,CRV15_04040,CRV15_04045,CRV15_04050,CRV15_04055,CRV15_04060		TUC-079	Chromosome	1459636	1463653	-	5	TU-0209,TU-0208,TU-0210,TU-0211,TU-0212		TU-0822	3354740	3354912	+	CRV15_14080	penicillin-binding protein	Novel	.
TEP-0080	Chromosome	1008106	CRV15_04060	+	9.21138	P	-8.75	2.35118		TU-0080	Chromosome	1002039	1008106	+	Poly	1002039 P	1008106 P	6	CRV15_04035,CRV15_04040,CRV15_04045,CRV15_04050,CRV15_04055,CRV15_04060		TUC-080	Chromosome	1471286	1472444	-	1	TU-0213		TU-0823	3354740	3354934	+	CRV15_14080	penicillin-binding protein	Novel	.
TEP-0081	Chromosome	1012977	CRV15_04095	-	-11.5137	P	-23.94	2.88855		TU-0081	Chromosome	1002039	1002281	+	Pre	1002039 P	1002281 Pre	0	.		TUC-081	Chromosome	1474435	1474978	-	2	TU-0214,TU-0215		TU-0837	3378277	3378378	+	CRV15_14195	phosphomethylpyrimidine synthase ThiC	Rfam	TPP (RF00059)
TEP-0082	Chromosome	1013000	CRV15_04095	-	-5.53493	S	-16.67	2.81687		TU-0082	Chromosome	1026966	1027590	-	Mono	1027590 P	1026966 P	1	CRV15_04140		TUC-082	Chromosome	1476572	1478122	-	2	TU-0216,TU-0217		TU-0847	3381345	3381427	-	CRV15_14200	hypothetical protein	Novel	.
TEP-0083	Chromosome	1026966	CRV15_04140	-	-17.2418	P	-27.66	0.308726		TU-0083	Chromosome	1041627	1042344	+	Mono	1041627 P	1042344 P	1	CRV15_04210		TUC-083	Chromosome	1480700	1482372	-	1	TU-0218		TU-0883	3419407	3419610	+	CRV15_14345	DNA primase	Known	Predicted (3)
TEP-0084	Chromosome	1042344	CRV15_04210	+	4.08471	P	-12.97	0.103281		TU-0084	Chromosome	1044514	1045218	-	Mono	1045218 P	1044514 P	1	CRV15_04230		TUC-084	Chromosome	1487600	1489667	-	1	TU-0219		TU-0906	3626070	3626304	+	CRV15_15240	hypothetical protein	Novel	.
TEP-0085	Chromosome	1044514	CRV15_04230	-	-32.908	P	-16.64	0.490143		TU-0085	Chromosome	1062364	1065846	+	Poly	1062364 P	1065846 P	2	CRV15_04300,CRV15_04305		TUC-085	Chromosome	1499411	1500361	-	6	TU-0221,TU-0220,TU-0222,TU-0223,TU-0224,TU-0225		TU-0907	3626140	3626304	+	CRV15_15240	hypothetical protein	Novel	.
TEP-0086	Chromosome	1065846	CRV15_04305	+	5.90597	P	-35.24	0.12105		TU-0086	Chromosome	1075648	1079340	-	Poly	1079340 P	1075648 P	3	CRV15_04350,CRV15_04355,CRV15_04360		TUC-086	Chromosome	1502512	1506559	-	8	TU-0227,TU-0226,TU-0228,TU-0229,TU-0231,TU-0230,TU-0232,TU-0233		TU-0929	3688316	3688401	-	CRV15_15485	cytochrome P450	Novel	.
TEP-0087	Chromosome	1075648	CRV15_04350	-	-1.76873	P	-35.89	0.0673245		TU-0087	Chromosome	1077539	1079340	-	Mono	1079340 P	1077539 P	1	CRV15_04360		TUC-087	Chromosome	1511301	1511701	+	2	TU-0235,TU-0234		TU-0939	3745079	3745185	-	CRV15_15705	Crp/Fnr family transcriptional regulator	Novel	.
TEP-0088	Chromosome	1077539	CRV15_04360	-	-83.2685	P	-13.56	1.00936		TU-0088	Chromosome	1083610	1086493	-	Mono	1086493 P	1083610 P	1	CRV15_04375		TUC-088	Chromosome	1520024	1522246	-	2	TU-0237,TU-0236		TU-0955	3789352	3789641	-	CRV15_15870	MFS transporter	Novel	.
TEP-0089	Chromosome	1083610	CRV15_04375	-	-7.63912	P	-18.4	0.0172883		TU-0089	Chromosome	1083610	1086383	-	Mono	1086383 S	1083610 P	1	CRV15_04375		TUC-089	Chromosome	1523091	1527138	-	14	TU-0240,TU-0238,TU-0239,TU-0243,TU-0241,TU-0242,TU-0246,TU-0244,TU-0245,TU-0248,TU-0249,TU-0247,TU-0250,TU-0251		TU-0956	3789352	3789587	-	CRV15_15870	MFS transporter	Novel	.
TEP-0090	Chromosome	1100728	CRV15_04430	+	2.43966	P	-17.92	3.01058		TU-0090	Chromosome	1116538	1116988	-	Mono	1116988 P	1116538 P	1	CRV15_04500		TUC-090	Chromosome	1527468	1527555	+	1	TU-0252		TU-1048	4201098	4201469	+	CRV15_17760	aminoglycoside phosphotransferase	Novel	.
TEP-0091	Chromosome	1105790	CRV15_04450	+	3.62392	A	-13.59	0.655129		TU-0091	Chromosome	1116538	1120569	-	Poly	1120569 P	1116538 P	2	CRV15_04500,CRV15_04505		TUC-091	Chromosome	1537022	1538236	+	1	TU-0253		TU-1050	4201345	4201469	+	CRV15_17760	aminoglycoside phosphotransferase	Novel	.
TEP-0092	Chromosome	1116538	CRV15_04500	-	-7.51216	P	-16.46	0.402746		TU-0092	Chromosome	1120700	1121673	+	Mono	1120700 P	1121673 P	1	CRV15_04510		TUC-092	Chromosome	1549513	1551268	-	1	TU-0254		TU-1062	4257858	4257996	+	CRV15_17995	ribosome-associated translation inhibitor RaiA	Novel	.
TEP-0093	Chromosome	1121673	CRV15_04510	+	5.96015	P	-30.18	0.0340667		TU-0093	Chromosome	1130747	1132135	-	Mono	1132135 S	1130747 P	1	CRV15_04555		TUC-093	Chromosome	1563396	1578790	-	1	TU-0255		TU-1063	4257858	4258088	+	CRV15_17995	ribosome-associated translation inhibitor RaiA	Novel	.
TEP-0094	Chromosome	1130747	CRV15_04555	-	-2.26344	P	-7.94	0.0222143		TU-0094	Chromosome	1130747	1131842	-	Mono	1131842 P	1130747 P	1	CRV15_04555		TUC-094	Chromosome	1590354	1591128	-	2	TU-0256,TU-0257		TU-1064	4257858	4258149	+	CRV15_17995	ribosome-associated translation inhibitor RaiA	Novel	.
TEP-0095	Chromosome	1137161	N	-	-13.3689	N	-18.93	0.0703018		TU-0095	Chromosome	1130747	1134860	-	Poly	1134860 P	1130747 P	3	CRV15_04555,CRV15_04560,CRV15_04565		TUC-095	Chromosome	1591202	1593609	+	6	TU-0258,TU-0260,TU-0259,TU-0263,TU-0261,TU-0262		TU-1065	4257858	4258169	+	CRV15_17995	ribosome-associated translation inhibitor RaiA	Novel	.
TEP-0096	Chromosome	1137345	N	-	-13.5128	N	-14.7	1.29495		TU-0096	Chromosome	1137161	1137478	-	Inter	1137478 N	1137161 N	0	.		TUC-096	Chromosome	1593565	1594705	-	2	TU-0265,TU-0264		TU-1068	4257950	4257996	+	CRV15_17995	ribosome-associated translation inhibitor RaiA	Novel	.
TEP-0097	Chromosome	1140389	CRV15_04590	+	3.85431	P	-15.82	0.0344226		TU-0097	Chromosome	1137345	1137478	-	Inter	1137478 N	1137345 N	0	.		TUC-097	Chromosome	1595713	1598464	-	1	TU-0266		TU-1069	4257950	4258088	+	CRV15_17995	ribosome-associated translation inhibitor RaiA	Novel	.
TEP-0098	Chromosome	1143081	CRV15_04615	+	6.45322	Pre	-21.93	3.57546		TU-0098	Chromosome	1137621	1140389	+	Poly	1137621 P	1140389 P	3	CRV15_04580,CRV15_04585,CRV15_04590		TUC-098	Chromosome	1601975	1605843	-	3	TU-0267,TU-0268,TU-0269		TU-1070	4257950	4258149	+	CRV15_17995	ribosome-associated translation inhibitor RaiA	Novel	.
TEP-0099	Chromosome	1212042	CRV15_04790	-	-13.9096	A	-19.32	0.0123792		TU-0099	Chromosome	1139948	1140389	+	Mono	1139948 P	1140389 P	1	CRV15_04590		TUC-099	Chromosome	1612657	1613497	+	1	TU-0270		TU-1071	4257950	4258169	+	CRV15_17995	ribosome-associated translation inhibitor RaiA	Novel	.
TEP-0100	Chromosome	1212086	N	-	-408.154	N	-14.65	0.0209855		TU-0100	Chromosome	1142761	1143081	+	Pre	1142761 S	1143081 Pre	0	.		TUC-100	Chromosome	1622211	1625870	-	2	TU-0271,TU-0272		TU-1151	4638166	4638298	+	CRV15_19545	trigger factor	Novel	.
TEP-0101	Chromosome	1212135	CRV15_04790	+	8.29145	P	-17.62	0.37493		TU-0101	Chromosome	1142920	1143081	+	Pre	1142920 P	1143081 Pre	0	.		TUC-101	Chromosome	1651430	1653433	+	4	TU-0275,TU-0274,TU-0273,TU-0276		TU-1197	4804096	4804375	+	CRV15_20225	ABC transporter ATP-binding protein	Novel	.
TEP-0102	Chromosome	1212201	N	-	-49.1199	N	-12.86	1.48612		TU-0102	Chromosome	1211300	1212135	+	Poly	1211300 P	1212135 P	2	CRV15_04785,CRV15_04790		TUC-102	Chromosome	1660995	1662410	-	2	TU-0277,TU-0278		TU-1235	5033757	5033964	-	CRV15_21205	winged helix family transcriptional regulator	Novel	.
TEP-0103	Chromosome	1215309	CRV15_04800	-	-3.60695	A	-18.1	0.0673355		TU-0103	Chromosome	1211300	1215546	+	Poly	1211300 P	1215546 P	4	CRV15_04785,CRV15_04790,CRV15_04795,CRV15_04800		TUC-103	Chromosome	1668332	1668566	+	1	TU-0279		TU-1251	5109880	5109999	+	CRV15_21540	aminotransferase class V-fold PLP-dependentenzyme	Rfam	SAM-IV (RF00634)
TEP-0104	Chromosome	1215505	N	-	-2.59891	N	-30.03	4.97448		TU-0104	Chromosome	1229701	1230273	+	Mono	1229701 I	1230273 P	1	CRV15_04845		TUC-104	Chromosome	1669200	1671690	-	4	TU-0280,TU-0281,TU-0283,TU-0282		TU-1253	5146456	5146822	-	CRV15_21690	phenazine-specific anthranilate synthasecomponentI	Known	trpE T-box (3)
TEP-0105	Chromosome	1215546	CRV15_04800	+	4.50992	P	-36.49	0.0817175		TU-0105	Chromosome	1230485	1231167	+	Poly	1230485 P	1231167 P	2	CRV15_04860,CRV15_04865		TUC-105	Chromosome	1671778	1674132	+	2	TU-0284,TU-0285		TU-1257	5157488	5157819	+	CRV15_21755	thiamine phosphate synthase	Novel	.
TEP-0106	Chromosome	1230236	CRV15_04855	-	-13.1522	P	-31.37	0.179615		TU-0106	Chromosome	1231142	1231444	-	Mono	1231444 P	1231142 P	1	CRV15_04870		TUC-106	Chromosome	1683338	1683625	-	1	TU-0286		TU-1258	5157488	5157871	+	CRV15_21755	thiamine phosphate synthase	Novel	.
TEP-0107	Chromosome	1230273	CRV15_04845	+	3.37656	P	-29.56	0.0936155		TU-0107	Chromosome	1231142	1232249	-	Poly	1232249 P	1231142 P	2	CRV15_04870,CRV15_04875		TUC-107	Chromosome	1687604	1688665	-	1	TU-0287		TU-1261	5169624	5169794	+	CRV15_21805	DUF3040 domain-containing protein	Novel	.
TEP-0108	Chromosome	1231142	CRV15_04870	-	-29.4538	P	-6.44	0.00559552		TU-0108	Chromosome	1238643	1239346	-	Mono	1239346 P	1238643 P	1	CRV15_04910		TUC-108	Chromosome	1743355	1744477	-	1	TU-0288		TU-1263	5169667	5169794	+	CRV15_21805	DUF3040 domain-containing protein	Novel	.
TEP-0109	Chromosome	1231167	CRV15_04865	+	5.60443	P	-26.14	0.0160613		TU-0109	Chromosome	1239578	1241514	+	Poly	1239578 P	1241514 P	3	CRV15_04915,CRV15_04920,CRV15_04925		TUC-109	Chromosome	1748172	1749641	+	1	TU-0289		TU-1265	5169756	5169794	+	CRV15_21805	DUF3040 domain-containing protein	Novel	.
TEP-0110	Chromosome	1238643	CRV15_04910	-	-503.779	P	-27.31	0.00611773		TU-0110	Chromosome	1240961	1241514	+	Mono	1240961 P	1241514 P	1	CRV15_04925		TUC-110	Chromosome	1751954	1758502	-	11	TU-0292,TU-0294,TU-0290,TU-0291,TU-0295,TU-0293,TU-0297,TU-0299,TU-0296,TU-0298,TU-0300		TU-1280	5198605	5198856	-	CRV15_21915	isoleucine--tRNA ligase	Known	tRNA-Leu T-box (5)
TEP-0111	Chromosome	1241514	CRV15_04925	+	2.1228	P	-16.92	0.348516		TU-0111	Chromosome	1254317	1254514	-	Pre	1254514 P	1254317 Pre	0	.		TUC-111	Chromosome	1767072	1767950	+	4	TU-0302,TU-0301,TU-0303,TU-0304		TU-1281	5198632	5198856	-	CRV15_21915	isoleucine--tRNA ligase	Known	tRNA-Leu T-box (5)
TEP-0112	Chromosome	1252370	CRV15_04965	+	1.5739	P	-10.64	0.00717863		TU-0112	Chromosome	1257821	1260373	+	Mono	1257821 P	1260373 P	1	CRV15_04990		TUC-112	Chromosome	1772415	1773618	+	2	TU-0306,TU-0305		TU-1282	5198651	5198856	-	CRV15_21915	isoleucine--tRNA ligase	Known	tRNA-Leu T-box (5)
TEP-0113	Chromosome	1254317	CRV15_04975	-	-6.38372	Pre	-6.86	2.04897		TU-0113	Chromosome	1269658	1270271	+	Mono	1269658 S	1270271 S	1	CRV15_05025		TUC-113	Chromosome	1775459	1777702	+	2	TU-0307,TU-0308		TU-1283	5198670	5198856	-	CRV15_21915	isoleucine--tRNA ligase	Known	tRNA-Leu T-box (5)
TEP-0114	Chromosome	1260373	CRV15_04990	+	0.742076	P	-30.44	0.11204		TU-0114	Chromosome	1269658	1270316	+	Mono	1269658 S	1270316 P	1	CRV15_05025		TUC-114	Chromosome	1785132	1786094	-	1	TU-0309		TU-1284	5198710	5198856	-	CRV15_21915	isoleucine--tRNA ligase	Known	tRNA-Leu T-box (5)
TEP-0115	Chromosome	1269993	CRV15_05025	+	10.5768	Pre	-10.37	2.87377		TU-0115	Chromosome	1269658	1269993	+	Pre	1269658 S	1269993 Pre	0	.		TUC-115	Chromosome	1786228	1786955	+	1	TU-0310		TU-1294	5314728	5314913	+	CRV15_22400	30S ribosomal protein S1	Known	Ribosomal protein leader attenuation (6)
TEP-0116	Chromosome	1270271	CRV15_05025	+	40.5324	S	-14.76	0.0251959		TU-0116	Chromosome	1269788	1270271	+	Mono	1269788 P	1270271 S	1	CRV15_05025		TUC-116	Chromosome	1789595	1789841	-	1	TU-0311		TU-1329	5455104	5455184	+	CRV15_23005	enoyl-CoA hydratase/isomerase family protein	Novel	.
TEP-0117	Chromosome	1270316	CRV15_05025	+	715.861	P	-29.47	0.0227725		TU-0117	Chromosome	1269788	1270316	+	Mono	1269788 P	1270316 P	1	CRV15_05025		TUC-117	Chromosome	1789726	1791786	+	1	TU-0312		TU-1330	5455104	5455260	+	CRV15_23005	enoyl-CoA hydratase/isomerase family protein	Novel	.
TEP-0118	Chromosome	1271394	CRV15_05035	-	-103.936	P	-31.52	0.00291255		TU-0118	Chromosome	1269788	1269993	+	Pre	1269788 P	1269993 Pre	0	.		TUC-118	Chromosome	1792585	1803585	+	1	TU-0313		TU-1347	5501409	5501556	+	CRV15_23255	16S ribosomal RNA	Known	Predicted (3)
TEP-0119	Chromosome	1287779	CRV15_05095	+	6.63108	P	-19.14	0.184851		TU-0119	Chromosome	1269977	1270271	+	Mono	1269977 S	1270271 S	1	CRV15_05025		TUC-119	Chromosome	1803535	1813420	-	23	TU-0316,TU-0317,TU-0315,TU-0319,TU-0314,TU-0318,TU-0321,TU-0322,TU-0320,TU-0323,TU-0324,TU-0325,TU-0326,TU-0328,TU-0327,TU-0329,TU-0331,TU-0330,TU-0332,TU-0334,TU-0333,TU-0335,TU-0336		TU-1348	5501409	5501776	+	CRV15_23255	16S ribosomal RNA	Known	Predicted (3)
TEP-0120	Chromosome	1287808	CRV15_05100	-	-3.41213	P	-23.06	0.0295454		TU-0120	Chromosome	1269977	1270316	+	Mono	1269977 S	1270316 P	1	CRV15_05025		TUC-120	Chromosome	1820057	1833458	-	9	TU-0338,TU-0337,TU-0339,TU-0340,TU-0342,TU-0341,TU-0343,TU-0344,TU-0345		TU-1354	5530389	5530550	+	CRV15_23355	ParA family protein	Novel	.
TEP-0121	Chromosome	1293152	CRV15_05110	+	4.97071	P	-33.4	0.0303497		TU-0121	Chromosome	1269977	1269993	+	Pre	1269977 S	1269993 Pre	0	.		TUC-121	Chromosome	1847582	1849294	+	1	TU-0346		TU-1357	5588411	5588582	+	CRV15_23605	hypothetical protein	Novel	.
TEP-0122	Chromosome	1303641	CRV15_05145	-	-41.2164	P	-18.51	1.28005		TU-0122	Chromosome	1271394	1273186	-	Mono	1273186 P	1271394 P	1	CRV15_05035		TUC-122	Chromosome	1864136	1864316	-	1	TU-0347		TU-1358	5588544	5588582	+	CRV15_23605	hypothetical protein	Novel	.
TEP-0123	Chromosome	1305646	CRV15_05150	-	-1.89241	P	-9.2	0.0772364		TU-0123	Chromosome	1271394	1273135	-	Mono	1273135 S	1271394 P	1	CRV15_05035		TUC-123	Chromosome	1866269	1870252	-	2	TU-0348,TU-0349		TU-1387	5710712	5710801	+	CRV15_24130	translation initiation factor IF-3	Known	Ribosomal protein leader attenuation (3)
TEP-0124	Chromosome	1319658	CRV15_05215	+	14.6801	P	-37.19	0.50382		TU-0124	Chromosome	1287151	1287779	+	Mono	1287151 P	1287779 P	1	CRV15_05095		TUC-124	Chromosome	1876060	1877265	+	4	TU-0351,TU-0353,TU-0352,TU-0350		TU-1388	5710712	5710822	+	CRV15_24130	translation initiation factor IF-3	Known	Ribosomal protein leader attenuation (3)
TEP-0125	Chromosome	1320552	CRV15_05220	+	7.60355	P	-12.18	1.00778		TU-0125	Chromosome	1287808	1291602	-	Poly	1291602 S	1287808 P	2	CRV15_05100,CRV15_05105		TUC-125	Chromosome	1878366	1893673	+	3	TU-0355,TU-0354,TU-0356		TU-1414	5810366	5810460	+	CRV15_24600	30S ribosomal protein S4	Known	Ribosomal protein leader attenuation (3)
TEP-0126	Chromosome	1321294	CRV15_05225	+	21.0945	P	-35.8	0.215353		TU-0126	Chromosome	1287808	1291540	-	Poly	1291540 P	1287808 P	2	CRV15_05100,CRV15_05105		TUC-126	Chromosome	1895860	1900672	+	3	TU-0357,TU-0359,TU-0358		TU-1415	5810366	5810542	+	CRV15_24600	30S ribosomal protein S4	Known	Ribosomal protein leader attenuation (3)
TEP-0127	Chromosome	1321502	CRV15_05225	+	11.1919	S	-25.64	1.44743		TU-0127	Chromosome	1292049	1293152	+	Mono	1292049 P	1293152 P	1	CRV15_05110		TUC-127	Chromosome	1902908	1904625	+	1	TU-0360		TU-1416	5810366	5810578	+	CRV15_24600	30S ribosomal protein S4	Known	Ribosomal protein leader attenuation (3)
TEP-0128	Chromosome	1325122	CRV15_05250	-	-6.29397	P	-21.97	0.598748		TU-0128	Chromosome	1292272	1293152	+	Mono	1292272 S	1293152 P	1	CRV15_05110		TUC-128	Chromosome	1906261	1907297	-	1	TU-0361		TU-1419	5810558	5810578	+	CRV15_24600	30S ribosomal protein S4	Known	Ribosomal protein leader attenuation (3)
TEP-0129	Chromosome	1339611	CRV15_05305	-	-3.14781	P	-26.9	0.403606		TU-0129	Chromosome	1305646	1310750	-	Poly	1310750 P	1305646 P	4	CRV15_05150,CRV15_05160,CRV15_05165,CRV15_05170		TUC-129	Chromosome	1907071	1911675	+	4	TU-0363,TU-0362,TU-0364,TU-0365		TU-1441	5867678	5867812	+	CRV15_24855	bifunctionaldiaminohydroxyphosphoribosylaminopyrimidinereductaseRibD	Known	FMN riboswitch (7)
TEP-0130	Chromosome	1340338	CRV15_05310	-	-17.5942	S	-36.36	0.0675301		TU-0130	Chromosome	1305646	1309829	-	Poly	1309829 P	1305646 P	3	CRV15_05150,CRV15_05160,CRV15_05165		TUC-130	Chromosome	1911413	1918663	-	3	TU-0366,TU-0367,TU-0368		TU-1442	5867678	5867897	+	CRV15_24855	bifunctionaldiaminohydroxyphosphoribosylaminopyrimidinereductaseRibD	Known	FMN riboswitch (7)
TEP-0131	Chromosome	1340423	CRV15_05310	-	-664.266	P	-29.2	0.114457		TU-0131	Chromosome	1305646	1309047	-	Poly	1309047 I	1305646 P	2	CRV15_05150,CRV15_05160		TUC-131	Chromosome	1928552	1928773	-	1	TU-0369		TU-1443	5867678	5867909	+	CRV15_24855	bifunctionaldiaminohydroxyphosphoribosylaminopyrimidinereductaseRibD	Known	FMN riboswitch (7)
TEP-0132	Chromosome	1343839	CRV15_05330	-	-2.72259	P	-19.87	0.805013		TU-0132	Chromosome	1317860	1319658	+	Poly	1317860 S	1319658 P	2	CRV15_05210,CRV15_05215		TUC-132	Chromosome	1940005	1941129	-	4	TU-0371,TU-0370,TU-0372,TU-0373		TU-1446	5882751	5882857	+	CRV15_24930	acyl-CoA dehydrogenase	Novel	.
TEP-0133	Chromosome	1344600	CRV15_05335	-	-1.5739	P	-19.96	1.0804		TU-0133	Chromosome	1317860	1320552	+	Poly	1317860 S	1320552 P	3	CRV15_05210,CRV15_05215,CRV15_05220		TUC-133	Chromosome	1983979	1986921	-	13	TU-0375,TU-0376,TU-0374,TU-0377,TU-0378,TU-0380,TU-0379,TU-0384,TU-0383,TU-0386,TU-0385,TU-0388,TU-0387		TU-1470	5952606	5952759	+	CRV15_25195	glycine dehydrogenase(aminomethyl-transferring)	Rfam	Glycine (RF00504)
TEP-0134	Chromosome	1344732	CRV15_05330	-	-3.28845	Pre	-10	1.29144		TU-0134	Chromosome	1317860	1321294	+	Poly	1317860 S	1321294 P	4	CRV15_05210,CRV15_05215,CRV15_05220,CRV15_05225		TUC-134	Chromosome	1986722	1989963	+	4	TU-0381,TU-0382,TU-0389,TU-0390		TU-1471	5952606	5952804	+	CRV15_25195	glycine dehydrogenase(aminomethyl-transferring)	Rfam	Glycine (RF00504)
TEP-0135	Chromosome	1363373	CRV15_05380	-	-54.7686	P	-29.05	0.183486		TU-0135	Chromosome	1317860	1321502	+	Poly	1317860 S	1321502 S	4	CRV15_05210,CRV15_05215,CRV15_05220,CRV15_05225		TUC-135	Chromosome	1992030	1992515	+	1	TU-0391		TU-1472	5952606	5952867	+	CRV15_25195	glycine dehydrogenase(aminomethyl-transferring)	Rfam	Glycine (RF00504)
TEP-0136	Chromosome	1373386	CRV15_05425	-	-16.4997	S	-13.26	1.84763		TU-0136	Chromosome	1317942	1319658	+	Poly	1317942 P	1319658 P	2	CRV15_05210,CRV15_05215		TUC-136	Chromosome	2005189	2005746	+	2	TU-0392,TU-0393		TU-1481	6024640	6024758	+	CRV15_25515	hypothetical protein	Novel	.
TEP-0137	Chromosome	1373576	CRV15_05425	-	-50.6566	P	-31.99	0.194181		TU-0137	Chromosome	1317942	1320552	+	Poly	1317942 P	1320552 P	3	CRV15_05210,CRV15_05215,CRV15_05220		TUC-137	Chromosome	2012470	2014276	-	3	TU-0394,TU-0396,TU-0395		TU-1486	6041522	6041741	-	CRV15_25590	NlpC/P60 family protein	Rfam	ydaO-yuaA (RF00379)
TEP-0138	Chromosome	1373595	CRV15_05425	-	-6.94958	S	-13.92	0.167602		TU-0138	Chromosome	1317942	1321294	+	Poly	1317942 P	1321294 P	4	CRV15_05210,CRV15_05215,CRV15_05220,CRV15_05225		TUC-138	Chromosome	2014877	2015598	-	1	TU-0397		TU-1519	65445	65569	-	CRV15_28420	hypothetical protein	Novel	.
TEP-0139	Chromosome	1380316	CRV15_05440	-	-3.48492	P	-24.52	0.325356		TU-0139	Chromosome	1317942	1321502	+	Poly	1317942 P	1321502 S	4	CRV15_05210,CRV15_05215,CRV15_05220,CRV15_05225		TUC-139	Chromosome	2015773	2019500	+	2	TU-0399,TU-0398		TU-1520	78211	78350	+	CRV15_28450	hypothetical protein	Novel	.
TEP-0140	Chromosome	1383937	CRV15_05460	-	-1.11476	P	-13.47	0.888469		TU-0140	Chromosome	1325122	1326380	-	Mono	1326380 P	1325122 P	1	CRV15_05250		TUC-140	Chromosome	2019538	2021570	-	4	TU-0401,TU-0400,TU-0403,TU-0402		TU-1528	204152	204463	-	CRV15_29060	hypothetical protein	Novel	.
TEP-0141	Chromosome	1384233	CRV15_05465	-	-9.38924	P	-7.99	1.19034		TU-0141	Chromosome	1339611	1340171	-	Mono	1340171 P	1339611 P	1	CRV15_05305		TUC-141	Chromosome	2024683	2026037	-	1	TU-0404		TU-1529	204230	204463	-	CRV15_29060	hypothetical protein	Novel	.
TEP-0142	Chromosome	1386676	CRV15_05470	+	1.06058	A	-18.23	1.15663		TU-0142	Chromosome	1339611	1344970	-	Poly	1344970 P	1339611 P	6	CRV15_05305,CRV15_05310,CRV15_05315,CRV15_05320,CRV15_05325,CRV15_05330		TUC-142	Chromosome	2034007	2035558	-	2	TU-0405,TU-0406		TU-1557	641169	641473	-	CRV15_31120	hypothetical protein	Novel	.
TEP-0143	Chromosome	1390040	CRV15_05485	+	8.25752	P	-32.96	0.167768		TU-0143	Chromosome	1339611	1343744	-	Poly	1343744 P	1339611 P	5	CRV15_05305,CRV15_05310,CRV15_05315,CRV15_05320,CRV15_05325		TUC-143	Chromosome	2035652	2036270	+	2	TU-0408,TU-0407		TU-1577	881488	881668	-	CRV15_32095	hypothetical protein	Novel	.
TEP-0144	Chromosome	1390043	CRV15_05485	+	2.06862	S	-31.43	0.171786		TU-0144	Chromosome	1339611	1341166	-	Poly	1341166 S	1339611 P	2	CRV15_05305,CRV15_05310		TUC-144	Chromosome	2039261	2042594	-	2	TU-0409,TU-0410		TU-1602	991181	991413	+	CRV15_32615	5-methyltetrahydropteroyltriglutamate--homocysteineS-methyltransferase	Rfam	Cobalamin (RF00174)
TEP-0145	Chromosome	1392866	CRV15_05490	+	2.58195	P	-32.99	1.31609		TU-0145	Chromosome	1339611	1341063	-	Poly	1341063 S	1339611 P	2	CRV15_05305,CRV15_05310		TUC-145	Chromosome	2053929	2054441	-	2	TU-0412,TU-0411		TU-1603	991181	991562	+	CRV15_32615	5-methyltetrahydropteroyltriglutamate--homocysteineS-methyltransferase	Rfam	Cobalamin (RF00174)
TEP-0146	Chromosome	1401765	CRV15_05530	-	-2.26344	P	-29.29	0.116038		TU-0146	Chromosome	1339611	1341005	-	Poly	1341005 P	1339611 P	2	CRV15_05305,CRV15_05310		TUC-146	Chromosome	2074532	2075792	-	1	TU-0413		TU-1604	991254	991413	+	CRV15_32615	5-methyltetrahydropteroyltriglutamate--homocysteineS-methyltransferase	Rfam	Cobalamin (RF00174)
TEP-0147	Chromosome	1402657	CRV15_05535	-	-3.50024	P	-23.79	0.374978		TU-0147	Chromosome	1340338	1341166	-	Mono	1341166 S	1340338 S	1	CRV15_05310		TUC-147	Chromosome	2098627	2098928	+	1	TU-0414		TU-1605	991254	991562	+	CRV15_32615	5-methyltetrahydropteroyltriglutamate--homocysteineS-methyltransferase	Rfam	Cobalamin (RF00174)
TEP-0148	Chromosome	1403566	CRV15_05540	-	-14.1821	Pre	-17.28	0.159459		TU-0148	Chromosome	1340338	1341063	-	Mono	1341063 S	1340338 S	1	CRV15_05310		TUC-148	Chromosome	2102391	2102837	+	1	TU-0415		TU-1627	1347232	1347488	-	CRV15_34035	cytochrome P450	Novel	.
TEP-0149	Chromosome	1403633	CRV15_05540	-	-30.25	Pre	-27.13	0.166218		TU-0149	Chromosome	1340338	1341005	-	Mono	1341005 P	1340338 S	1	CRV15_05310		TUC-149	Chromosome	2113916	2115815	-	1	TU-0416		TU-1628	1347276	1347488	-	CRV15_34035	cytochrome P450	Novel	.
TEP-0150	Chromosome	1403664	CRV15_05540	-	-28.7659	Pre	-18.08	0.269654		TU-0150	Chromosome	1340338	1344970	-	Poly	1344970 P	1340338 S	5	CRV15_05310,CRV15_05315,CRV15_05320,CRV15_05325,CRV15_05330		TUC-150	Chromosome	2116708	2117016	-	2	TU-0417,TU-0418		TU-1630	1406905	1406985	-	CRV15_34280	IS110-like element IS116 family transposase	Novel	.
TEP-0151	Chromosome	1403691	CRV15_05540	-	-7.09022	Pre	-11.09	0.40966		TU-0151	Chromosome	1340338	1343744	-	Poly	1343744 P	1340338 S	4	CRV15_05310,CRV15_05315,CRV15_05320,CRV15_05325		TUC-151	Chromosome	2120035	2121047	-	1	TU-0419
TEP-0152	Chromosome	1403739	CRV15_05540	-	-9.91953	Pre	-12	0.74439		TU-0152	Chromosome	1340423	1341166	-	Mono	1341166 S	1340423 P	1	CRV15_05310		TUC-152	Chromosome	2124470	2124918	-	2	TU-0420,TU-0421
TEP-0153	Chromosome	1406669	CRV15_05550	-	-14.3074	S	-10.31	0.2239		TU-0153	Chromosome	1340423	1341063	-	Mono	1341063 S	1340423 P	1	CRV15_05310		TUC-153	Chromosome	2131527	2132021	-	2	TU-0423,TU-0422
TEP-0154	Chromosome	1406718	CRV15_05550	-	-23.4985	S	-13.97	0.290106		TU-0154	Chromosome	1340423	1341005	-	Mono	1341005 P	1340423 P	1	CRV15_05310		TUC-154	Chromosome	2143384	2148276	-	5	TU-0424,TU-0425,TU-0426,TU-0427,TU-0428
TEP-0155	Chromosome	1406756	CRV15_05550	-	-49.6639	P	-10.01	0.346175		TU-0155	Chromosome	1340423	1344970	-	Poly	1344970 P	1340423 P	5	CRV15_05310,CRV15_05315,CRV15_05320,CRV15_05325,CRV15_05330		TUC-155	Chromosome	2153558	2157729	+	6	TU-0429,TU-0430,TU-0431,TU-0432,TU-0433,TU-0434
TEP-0156	Chromosome	1406859	CRV15_05545	-	-6.11775	Pre	-10.16	0.793237		TU-0156	Chromosome	1340423	1343744	-	Poly	1343744 P	1340423 P	4	CRV15_05310,CRV15_05315,CRV15_05320,CRV15_05325		TUC-156	Chromosome	2165789	2166408	+	1	TU-0435
TEP-0157	Chromosome	1406871	CRV15_05545	-	-10.4668	Pre	-9.16	0.884759		TU-0157	Chromosome	1343839	1344970	-	Mono	1344970 P	1343839 P	1	CRV15_05330		TUC-157	Chromosome	2171999	2174292	+	3	TU-0437,TU-0436,TU-0438
TEP-0158	Chromosome	1406961	CRV15_05545	-	-12.1627	Pre	-16.69	1.98617		TU-0158	Chromosome	1344732	1344970	-	Pre	1344970 P	1344732 Pre	0	.		TUC-158	Chromosome	2176332	2176769	-	1	TU-0439
TEP-0159	Chromosome	1406972	CRV15_05545	-	-26.7514	Pre	-17.67	2.26899		TU-0159	Chromosome	1363373	1367272	-	Poly	1367272 S	1363373 P	3	CRV15_05380,CRV15_05385,CRV15_05390		TUC-159	Chromosome	2183084	2187742	+	3	TU-0440,TU-0441,TU-0442
TEP-0160	Chromosome	1407001	CRV15_05545	-	-21.3079	Pre	-11.12	3.22971		TU-0160	Chromosome	1363373	1367197	-	Poly	1367197 P	1363373 P	3	CRV15_05380,CRV15_05385,CRV15_05390		TUC-160	Chromosome	2196615	2197817	+	1	TU-0443
TEP-0161	Chromosome	1407087	CRV15_05545	-	-8.62691	Pre	-20.34	6.18482		TU-0161	Chromosome	1363373	1366210	-	Poly	1366210 P	1363373 P	2	CRV15_05380,CRV15_05385		TUC-161	Chromosome	2263777	2265564	+	2	TU-0444,TU-0445
TEP-0162	Chromosome	1417125	CRV15_05595	-	-8.47095	Pre	-30.58	1.6506		TU-0162	Chromosome	1373386	1374046	-	Mono	1374046 P	1373386 S	1	CRV15_05425		TUC-162	Chromosome	2279012	2280270	+	3	TU-0446,TU-0447,TU-0448
TEP-0163	Chromosome	1430743	CRV15_05630	+	58.3838	P	-24.8	0.216069		TU-0163	Chromosome	1373576	1374046	-	Mono	1374046 P	1373576 P	1	CRV15_05425		TUC-163	Chromosome	2292220	2293047	+	1	TU-0449
TEP-0164	Chromosome	1434067	CRV15_05650	-	-5.003	P	-20.17	0.436138		TU-0164	Chromosome	1373595	1374046	-	Mono	1374046 P	1373595 S	1	CRV15_05425		TUC-164	Chromosome	2297941	2299734	-	6	TU-0451,TU-0450,TU-0452,TU-0453,TU-0455,TU-0454
TEP-0165	Chromosome	1446795	CRV15_05705	-	-20.8115	P	-18.36	0.0665944		TU-0165	Chromosome	1380316	1384597	-	Poly	1384597 S	1380316 P	5	CRV15_05440,CRV15_05445,CRV15_05450,CRV15_05455,CRV15_05460		TUC-165	Chromosome	2328947	2329755	-	1	TU-0456
TEP-0166	Chromosome	1459636	CRV15_05760	-	-21.8163	P	-29.2	0.170565		TU-0166	Chromosome	1380316	1384579	-	Poly	1384579 P	1380316 P	5	CRV15_05440,CRV15_05445,CRV15_05450,CRV15_05455,CRV15_05460		TUC-166	Chromosome	2349608	2358244	-	6	TU-0458,TU-0457,TU-0459,TU-0460,TU-0461,TU-0462
TEP-0167	Chromosome	1461417	CRV15_05770	-	-314.29	P	-9.62	0.327202		TU-0167	Chromosome	1383937	1384597	-	Mono	1384597 S	1383937 P	1	CRV15_05460		TUC-167	Chromosome	2373872	2377423	+	3	TU-0464,TU-0465,TU-0463
TEP-0168	Chromosome	1461502	CRV15_05770	-	-4.56246	S	-20.07	0.580517		TU-0168	Chromosome	1383937	1384579	-	Mono	1384579 P	1383937 P	1	CRV15_05460		TUC-168	Chromosome	2395369	2395723	-	1	TU-0466
TEP-0169	Chromosome	1465318	CRV15_05790	-	-5.37568	P	-15.87	1.83441		TU-0169	Chromosome	1386481	1386676	+	Inter	1386481 A	1386676 A	0	.		TUC-169	Chromosome	2396751	2397306	+	1	TU-0467
TEP-0170	Chromosome	1471286	CRV15_05825	-	-4.40156	P	-25.6	0.17852		TU-0170	Chromosome	1389481	1390040	+	Mono	1389481 S	1390040 P	1	CRV15_05485		TUC-170	Chromosome	2397259	2398509	-	4	TU-0469,TU-0468,TU-0471,TU-0470
TEP-0171	Chromosome	1474435	CRV15_05840	-	-64.4873	P	-32.38	0.0381799		TU-0171	Chromosome	1389481	1390043	+	Mono	1389481 S	1390043 S	1	CRV15_05485		TUC-171	Chromosome	2400211	2401424	-	1	TU-0472
TEP-0172	Chromosome	1474476	CRV15_05840	-	-9.47735	S	-19.28	0.0345566		TU-0172	Chromosome	1389481	1392866	+	Poly	1389481 S	1392866 P	2	CRV15_05485,CRV15_05490		TUC-172	Chromosome	2402785	2404684	-	1	TU-0473
TEP-0173	Chromosome	1474539	CRV15_05845	-	-17.7163	P	-21.37	0.054186		TU-0173	Chromosome	1389543	1390040	+	Mono	1389543 P	1390040 P	1	CRV15_05485		TUC-173	Chromosome	2404860	2405669	+	1	TU-0474
TEP-0174	Chromosome	1476572	CRV15_05855	-	-59.4898	P	-29.55	0.0241667		TU-0174	Chromosome	1389543	1390043	+	Mono	1389543 P	1390043 S	1	CRV15_05485		TUC-174	Chromosome	2427346	2427819	-	2	TU-0475,TU-0476
TEP-0175	Chromosome	1477536	CRV15_05865	+	2.91741	A	-25.73	1.1527		TU-0175	Chromosome	1389543	1392866	+	Poly	1389543 P	1392866 P	2	CRV15_05485,CRV15_05490		TUC-175	Chromosome	2429498	2431183	+	1	TU-0477
TEP-0176	Chromosome	1480700	CRV15_05880	-	-3.57138	P	-16.21	0.0464362		TU-0176	Chromosome	1390119	1392866	+	Mono	1390119 P	1392866 P	1	CRV15_05490		TUC-176	Chromosome	2433531	2435732	-	6	TU-0478,TU-0479,TU-0480,TU-0481,TU-0482,TU-0483
TEP-0177	Chromosome	1482141	CRV15_05885	-	-8.18473	P	-12.28	2.99866		TU-0177	Chromosome	1390144	1392866	+	Mono	1390144 S	1392866 P	1	CRV15_05490		TUC-177	Chromosome	2439482	2441160	-	1	TU-0484
TEP-0178	Chromosome	1487600	CRV15_05900	-	-1.89241	P	-21.84	0.102382		TU-0178	Chromosome	1401765	1403989	-	Poly	1403989 S	1401765 P	3	CRV15_05530,CRV15_05535,CRV15_05540		TUC-178	Chromosome	2452714	2452806	-	1	TU-0485
TEP-0179	Chromosome	1487632	N	+	3.97799	N	-17.97	0.198417		TU-0179	Chromosome	1401765	1403550	-	Poly	1403550 P	1401765 P	3	CRV15_05530,CRV15_05535,CRV15_05540		TUC-179	Chromosome	2458801	2463485	-	6	TU-0486,TU-0488,TU-0487,TU-0490,TU-0489,TU-0491
TEP-0180	Chromosome	1499411	CRV15_05930	-	-628.689	P	-22.11	0.0263411		TU-0180	Chromosome	1401765	1403434	-	Poly	1403434 P	1401765 P	2	CRV15_05530,CRV15_05535		TUC-180	Chromosome	2468102	2470327	-	5	TU-0492,TU-0493,TU-0494,TU-0495,TU-0496
TEP-0181	Chromosome	1499447	CRV15_05930	-	-23.5615	S	-21.96	0.0341304		TU-0181	Chromosome	1402657	1403434	-	Mono	1403434 P	1402657 P	1	CRV15_05535		TUC-181	Chromosome	2474198	2474836	-	1	TU-0497
TEP-0182	Chromosome	1499551	CRV15_05935	-	-106.578	P	-9.65	0.476683		TU-0182	Chromosome	1402657	1403989	-	Poly	1403989 S	1402657 P	2	CRV15_05535,CRV15_05540		TUC-182	Chromosome	2493019	2495998	-	3	TU-0498,TU-0499,TU-0500
TEP-0183	Chromosome	1499620	CRV15_05935	-	-15.1513	S	-14.54	1.16429		TU-0183	Chromosome	1402657	1403550	-	Poly	1403550 P	1402657 P	2	CRV15_05535,CRV15_05540		TUC-183	Chromosome	2498060	2502735	-	11	TU-0501,TU-0502,TU-0503,TU-0504,TU-0505,TU-0506,TU-0507,TU-0508,TU-0509,TU-0510,TU-0511
TEP-0184	Chromosome	1502512	CRV15_05955	-	-15.9475	P	-20.53	0.0389646		TU-0184	Chromosome	1403566	1403989	-	Pre	1403989 S	1403566 Pre	0	.		TUC-184	Chromosome	2502744	2515127	-	69	TU-0515,TU-0516,TU-0512,TU-0513,TU-0514,TU-0518,TU-0520,TU-0517,TU-0519,TU-0521,TU-0525,TU-0526,TU-0524,TU-0522,TU-0523,TU-0531,TU-0530,TU-0528,TU-0529,TU-0527,TU-0532,TU-0533,TU-0534,TU-0535,TU-0536,TU-0537,TU-0538,TU-0539,TU-0540,TU-0541,TU-0542,TU-0544,TU-0543,TU-0545,TU-0547,TU-0546,TU-0549,TU-0550,TU-0548,TU-0551,TU-0552,TU-0553,TU-0554,TU-0555,TU-0556,TU-0557,TU-0559,TU-0558,TU-0561,TU-0560…
TEP-0185	Chromosome	1503397	CRV15_05960	-	-319.959	P	-23.2	0.556014		TU-0185	Chromosome	1403633	1403989	-	Pre	1403989 S	1403633 Pre	0	.		TUC-185	Chromosome	2517902	2522529	-	6	TU-0581,TU-0582,TU-0583,TU-0584,TU-0585,TU-0586
TEP-0186	Chromosome	1503477	CRV15_05960	-	-16.0712	S	-9.27	0.555013		TU-0186	Chromosome	1403664	1403989	-	Pre	1403989 S	1403664 Pre	0	.		TUC-186	Chromosome	2522731	2532119	-	19	TU-0588,TU-0587,TU-0589,TU-0591,TU-0590,TU-0592,TU-0595,TU-0594,TU-0593,TU-0596,TU-0597,TU-0598,TU-0599,TU-0600,TU-0601,TU-0602,TU-0603,TU-0604,TU-0605
TEP-0187	Chromosome	1504000	CRV15_05960	-	-9.03352	Pre	-19.64	5.00998		TU-0187	Chromosome	1403691	1403989	-	Pre	1403989 S	1403691 Pre	0	.		TUC-187	Chromosome	2532307	2535311	-	9	TU-0606,TU-0607,TU-0608,TU-0610,TU-0611,TU-0609,TU-0612,TU-0613,TU-0614
TEP-0188	Chromosome	1504039	CRV15_05970	-	-22.5803	S	-8.39	4.15901		TU-0188	Chromosome	1403739	1403989	-	Pre	1403989 S	1403739 Pre	0	.		TUC-188	Chromosome	2535554	2536856	+	1	TU-0615
TEP-0189	Chromosome	1504256	CRV15_05970	-	-54.2061	P	-18.2	2.30051		TU-0189	Chromosome	1406669	1407426	-	Mono	1407426 S	1406669 S	1	CRV15_05550		TUC-189	Chromosome	2540218	2540475	-	1	TU-0616
TEP-0190	Chromosome	1511681	CRV15_05995	+	9.15885	S	-10.49	0.00407891		TU-0190	Chromosome	1406669	1407395	-	Mono	1407395 P	1406669 S	1	CRV15_05550		TUC-190	Chromosome	2542579	2545335	+	4	TU-0617,TU-0618,TU-0619,TU-0620
TEP-0191	Chromosome	1511701	CRV15_05995	+	795.931	P	-29.15	0.00313043		TU-0191	Chromosome	1406669	1409080	-	Poly	1409080 P	1406669 S	3	CRV15_05550,CRV15_05555,CRV15_05560		TUC-191	Chromosome	2579404	2580820	-	3	TU-0621,TU-0623,TU-0622
TEP-0192	Chromosome	1520024	CRV15_06050	-	-9.08606	P	-39.48	0.16671		TU-0192	Chromosome	1406718	1407426	-	Mono	1407426 S	1406718 S	1	CRV15_05550		TUC-192	Chromosome	2601155	2602212	+	1	TU-0624
TEP-0193	Chromosome	1523091	CRV15_06065	-	-100.497	S	-37.5	0.563014		TU-0193	Chromosome	1406718	1407395	-	Mono	1407395 P	1406718 S	1	CRV15_05550		TUC-193	Chromosome	2602236	2604157	-	1	TU-0625
TEP-0194	Chromosome	1523131	CRV15_06065	-	-152.367	P	-13.75	0.213641		TU-0194	Chromosome	1406718	1409080	-	Poly	1409080 P	1406718 S	3	CRV15_05550,CRV15_05555,CRV15_05560		TUC-194	Chromosome	2608728	2609330	+	2	TU-0627,TU-0626
TEP-0195	Chromosome	1523228	CRV15_06070	-	-36.1319	P	-8.52	0.294412		TU-0195	Chromosome	1406756	1407426	-	Mono	1407426 S	1406756 P	1	CRV15_05550		TUC-195	Chromosome	2610837	2611075	-	1	TU-0628
TEP-0196	Chromosome	1523474	CRV15_06080	-	-3910.19	P	-13.93	0.586165		TU-0196	Chromosome	1406756	1407395	-	Mono	1407395 P	1406756 P	1	CRV15_05550		TUC-196	Chromosome	2611338	2614842	-	3	TU-0631,TU-0630,TU-0629
TEP-0197	Chromosome	1524308	CRV15_06095	-	-11.0852	P	-22.36	1.88922		TU-0197	Chromosome	1406756	1409080	-	Poly	1409080 P	1406756 P	3	CRV15_05550,CRV15_05555,CRV15_05560		TUC-197	Chromosome	2617871	2624559	-	2	TU-0633,TU-0632
TEP-0198	Chromosome	1527555	CRV15_06105	+	18.1262	Pre	-15.3	9.3318		TU-0198	Chromosome	1406859	1407208	-	Pre	1407208 P	1406859 Pre	0	.		TUC-198	Chromosome	2624543	2624746	+	2	TU-0634,TU-0635
TEP-0199	Chromosome	1532739	CRV15_06115	+	2.37016	P	-17.99	0.0560458		TU-0199	Chromosome	1406871	1407208	-	Pre	1407208 P	1406871 Pre	0	.		TUC-199	Chromosome	2655446	2656483	-	1	TU-0636
TEP-0200	Chromosome	1533321	CRV15_06120	+	5.26732	P	-31.42	1.43075		TU-0200	Chromosome	1406961	1407208	-	Pre	1407208 P	1406961 Pre	0	.		TUC-200	Chromosome	2656732	2656917	+	2	TU-0637,TU-0638
TEP-0201	Chromosome	1533680	CRV15_06120	+	2.58195	S	-9.83	1.9344		TU-0201	Chromosome	1406972	1407208	-	Pre	1407208 P	1406972 Pre	0	.		TUC-201	Chromosome	2668185	2671185	-	1	TU-0639
TEP-0202	Chromosome	1538236	CRV15_06135	+	3.41213	P	-19.33	0.0185286		TU-0202	Chromosome	1407001	1407208	-	Pre	1407208 P	1407001 Pre	0	.		TUC-202	Chromosome	2671015	2673473	+	8	TU-0642,TU-0643,TU-0641,TU-0640,TU-0644,TU-0645,TU-0647,TU-0646
TEP-0203	Chromosome	1538801	CRV15_06140	+	3.32402	S	-11.38	0.0133731		TU-0203	Chromosome	1407087	1407208	-	Pre	1407208 P	1407087 Pre	0	.		TUC-203	Chromosome	2691455	2691919	-	1	TU-0648
TEP-0204	Chromosome	1538822	CRV15_06140	+	5.44682	P	-38.78	0.0120753		TU-0204	Chromosome	1417125	1417217	-	Pre	1417217 S	1417125 Pre	0	.		TUC-204	Chromosome	2692120	2693738	-	1	TU-0649
TEP-0205	Chromosome	1549513	CRV15_06190	-	-12.1999	P	-19.27	10.039		TU-0205	Chromosome	1417125	1417136	-	Pre	1417136 P	1417125 Pre	0	.		TUC-205	Chromosome	2702501	2703766	+	2	TU-0651,TU-0650
TEP-0206	Chromosome	1563396	CRV15_06250	-	-4.40321	P	-27.14	2.45721		TU-0206	Chromosome	1428851	1430743	+	Mono	1428851 P	1430743 P	1	CRV15_05630		TUC-206	Chromosome	2703716	2704890	-	6	TU-0652,TU-0654,TU-0653,TU-0655,TU-0656,TU-0657
TEP-0207	Chromosome	1581555	N	+	1.90937	N	-32.75	1.62432		TU-0207	Chromosome	1446795	1448307	-	Mono	1448307 P	1446795 P	1	CRV15_05705		TUC-207	Chromosome	2705876	2706201	-	2	TU-0658,TU-0659
TEP-0208	Chromosome	1590354	CRV15_06305	-	-6.08547	P	-38.97	0.0645563		TU-0208	Chromosome	1459636	1460631	-	Mono	1460631 S	1459636 P	1	CRV15_05760		TUC-208	Chromosome	2707062	2707418	-	1	TU-0660
TEP-0209	Chromosome	1592015	CRV15_06315	+	137.367	P	-19.96	0.128239		TU-0209	Chromosome	1459636	1460521	-	Mono	1460521 P	1459636 P	1	CRV15_05760		TUC-209	Chromosome	2759011	2760413	-	1	TU-0661
TEP-0210	Chromosome	1592069	CRV15_06315	+	13.0318	S	-5.94	0.0950174		TU-0210	Chromosome	1459636	1463653	-	Poly	1463653 P	1459636 P	4	CRV15_05760,CRV15_05765,CRV15_05770,CRV15_05775		TUC-210	Chromosome	2766627	2770298	+	1	TU-0662
TEP-0211	Chromosome	1593565	CRV15_06335	-	-5.5705	P	-40.02	0.388426		TU-0211	Chromosome	1461417	1463653	-	Poly	1463653 P	1461417 P	2	CRV15_05770,CRV15_05775		TUC-211	Chromosome	2773610	2774553	-	1	TU-0663
TEP-0212	Chromosome	1593609	CRV15_06330	+	2.73955	P	-25.95	0.048373		TU-0212	Chromosome	1461502	1463653	-	Poly	1463653 P	1461502 S	2	CRV15_05770,CRV15_05775		TUC-212	Chromosome	2777353	2777520	+	1	TU-0664
TEP-0213	Chromosome	1595713	CRV15_06355	-	-10.0465	P	-28.36	0.0164939		TU-0213	Chromosome	1471286	1472444	-	Mono	1472444 P	1471286 P	1	CRV15_05825		TUC-213	Chromosome	2792728	2793142	+	1	TU-0665
TEP-0214	Chromosome	1601975	CRV15_06375	-	-12.71	P	-13.25	0.0582202		TU-0214	Chromosome	1474435	1474978	-	Mono	1474978 P	1474435 P	1	CRV15_05840		TUC-214	Chromosome	2805278	2806153	-	1	TU-0666
TEP-0215	Chromosome	1605769	CRV15_06385	-	-5.00464	Pre	-24.9	6.22629		TU-0215	Chromosome	1474476	1474978	-	Mono	1474978 P	1474476 S	1	CRV15_05840		TUC-215	Chromosome	2836180	2838631	+	6	TU-0667,TU-0668,TU-0670,TU-0669,TU-0672,TU-0671
TEP-0216	Chromosome	1613497	CRV15_06410	+	11.3698	P	-19.76	0.163454		TU-0216	Chromosome	1476572	1478122	-	Poly	1478122 P	1476572 P	3	CRV15_05855,CRV15_05860,CRV15_05865		TUC-216	Chromosome	2844175	2851353	-	5	TU-0673,TU-0674,TU-0675,TU-0677,TU-0676
TEP-0217	Chromosome	1622211	CRV15_06440	-	-11.3495	P	-34.3	0.0116909		TU-0217	Chromosome	1476572	1477439	-	Poly	1477439 P	1476572 P	2	CRV15_05855,CRV15_05860		TUC-217	Chromosome	2853094	2854416	+	3	TU-0678,TU-0679,TU-0680
TEP-0218	Chromosome	1651638	CRV15_06565	+	7.54937	Pre	-22.88	4.25064		TU-0218	Chromosome	1480700	1482372	-	Mono	1482372 P	1480700 P	1	CRV15_05880		TUC-218	Chromosome	2864733	2865072	+	1	TU-0681
TEP-0219	Chromosome	1651672	CRV15_06565	+	10.8734	Pre	-12.1	2.28938		TU-0219	Chromosome	1487600	1489667	-	Mono	1489667 P	1487600 P	1	CRV15_05900		TUC-219	Chromosome	2892729	2893019	-	1	TU-0682
TEP-0220	Chromosome	1653433	CRV15_06570	+	3.04109	P	-28.94	0.99874		TU-0220	Chromosome	1499411	1499963	-	Mono	1499963 P	1499411 P	1	CRV15_05930		TUC-220	Chromosome	2898020	2898334	+	1	TU-0683
TEP-0221	Chromosome	1660995	CRV15_06605	-	-2.65145	P	-21.59	0.462483		TU-0221	Chromosome	1499411	1500361	-	Poly	1500361 P	1499411 P	3	CRV15_05930,CRV15_05935,CRV15_05940		TUC-221	Chromosome	2898298	2899875	-	3	TU-0686,TU-0685,TU-0684
TEP-0222	Chromosome	1662812	N	+	3.62556	N	-15.9	3.46083		TU-0222	Chromosome	1499447	1499963	-	Mono	1499963 P	1499447 S	1	CRV15_05930		TUC-222	Chromosome	2925492	2928409	+	2	TU-0687,TU-0688
TEP-0223	Chromosome	1668566	CRV15_06625	+	2.1228	A	-16.95	0.546489		TU-0223	Chromosome	1499447	1500361	-	Poly	1500361 P	1499447 S	3	CRV15_05930,CRV15_05935,CRV15_05940		TUC-223	Chromosome	2938930	2940061	-	1	TU-0689
TEP-0224	Chromosome	1669200	CRV15_06630	-	-69.0465	P	-41.74	0.0876178		TU-0224	Chromosome	1499551	1500361	-	Poly	1500361 P	1499551 P	2	CRV15_05935,CRV15_05940		TUC-224	Chromosome	2940078	2942096	+	2	TU-0691,TU-0690
TEP-0225	Chromosome	1669316	CRV15_06635	-	-3.43074	P	-12.63	0.397673		TU-0225	Chromosome	1499620	1500361	-	Poly	1500361 P	1499620 S	2	CRV15_05935,CRV15_05940		TUC-225	Chromosome	2942123	2942835	+	9	TU-0692,TU-0693,TU-0694,TU-0696,TU-0695,TU-0697,TU-0698,TU-0700,TU-0699
TEP-0226	Chromosome	1674132	CRV15_06650	+	9.32138	P	-13.45	0.216317		TU-0226	Chromosome	1502512	1504466	-	Poly	1504466 P	1502512 P	3	CRV15_05955,CRV15_05960,CRV15_05965		TUC-226	Chromosome	2943130	2944973	+	2	TU-0701,TU-0702
TEP-0227	Chromosome	1683338	CRV15_06705	-	-19.6984	P	-18.2	0.159587		TU-0227	Chromosome	1502512	1504094	-	Poly	1504094 P	1502512 P	2	CRV15_05955,CRV15_05960		TUC-227	Chromosome	2959244	2959392	-	2	TU-0703,TU-0704
TEP-0228	Chromosome	1686869	N	+	11.3884	N	-16.06	1.35892		TU-0228	Chromosome	1503397	1504094	-	Mono	1504094 P	1503397 P	1	CRV15_05960		TUC-228	Chromosome	2968932	2969590	-	2	TU-0705,TU-0706
TEP-0229	Chromosome	1687604	CRV15_06730	-	-66.9932	P	-25.94	0.392628		TU-0229	Chromosome	1503397	1504466	-	Poly	1504466 P	1503397 P	2	CRV15_05960,CRV15_05965		TUC-229	Chromosome	2973571	2974877	+	4	TU-0708,TU-0707,TU-0709,TU-0710
TEP-0230	Chromosome	1738221	N	+	136.23	N	-32.72	1.13941		TU-0230	Chromosome	1503477	1504094	-	Mono	1504094 P	1503477 S	1	CRV15_05960		TUC-230	Chromosome	2977280	2978449	-	1	TU-0711
TEP-0231	Chromosome	1738242	N	-	-9.03517	N	-17.16	0.27882		TU-0231	Chromosome	1503477	1504466	-	Poly	1504466 P	1503477 S	2	CRV15_05960,CRV15_05965		TUC-231	Chromosome	2985719	2987015	+	1	TU-0712
TEP-0232	Chromosome	1743355	CRV15_06895	-	-2.49219	P	-36.96	0.560525		TU-0232	Chromosome	1504000	1504094	-	Pre	1504094 P	1504000 Pre	0	.		TUC-232	Chromosome	2995190	2997754	-	5	TU-0714,TU-0713,TU-0715,TU-0716,TU-0717
TEP-0233	Chromosome	1749641	CRV15_06910	+	19.7137	P	-14.36	0.00509698		TU-0233	Chromosome	1504256	1506559	-	Poly	1506559 P	1504256 P	2	CRV15_05970,CRV15_05975		TUC-233	Chromosome	2998770	3000339	-	2	TU-0718,TU-0719
TEP-0234	Chromosome	1751954	CRV15_06925	-	-14.2686	P	-37.18	0.744647		TU-0234	Chromosome	1511301	1511681	+	Mono	1511301 P	1511681 S	1	CRV15_05995		TUC-234	Chromosome	3018532	3019031	-	1	TU-0720
TEP-0235	Chromosome	1753226	CRV15_06930	-	-19.1309	P	-30.94	0.615676		TU-0235	Chromosome	1511301	1511701	+	Mono	1511301 P	1511701 P	1	CRV15_05995		TUC-235	Chromosome	3025545	3029948	+	3	TU-0721,TU-0723,TU-0722
TEP-0236	Chromosome	1756979	CRV15_06940	-	-2.10419	Pre	-19.48	0.206001		TU-0236	Chromosome	1520024	1522246	-	Poly	1522246 S	1520024 P	2	CRV15_06050,CRV15_06055		TUC-236	Chromosome	3036640	3042998	+	4	TU-0724,TU-0725,TU-0726,TU-0727
TEP-0237	Chromosome	1767637	CRV15_07005	+	28.9251	P	-26.99	1.54072		TU-0237	Chromosome	1520024	1522176	-	Poly	1522176 P	1520024 P	2	CRV15_06050,CRV15_06055		TUC-237	Chromosome	3062740	3062873	-	2	TU-0728,TU-0729
TEP-0238	Chromosome	1767950	CRV15_07005	+	12.7658	S	-24.5	0.725883		TU-0238	Chromosome	1523091	1524446	-	Poly	1524446 P	1523091 S	6	CRV15_06065,CRV15_06070,CRV15_06075,CRV15_06080,CRV15_06085,CRV15_06090		TUC-238	Chromosome	3069231	3070697	-	8	TU-0731,TU-0730,TU-0732,TU-0733,TU-0734,TU-0735,TU-0737,TU-0736
TEP-0239	Chromosome	1772291	N	-	-4.19142	N	-16.55	0.810863		TU-0239	Chromosome	1523091	1526844	-	Poly	1526844 P	1523091 S	8	CRV15_06065,CRV15_06070,CRV15_06075,CRV15_06080,CRV15_06085,CRV15_06090,CRV15_06095,CRV15_06100		TUC-239	Chromosome	3076187	3076816	-	1	TU-0738
TEP-0240	Chromosome	1773476	CRV15_07015	+	66.0957	P	-35.8	0.0225427		TU-0240	Chromosome	1523091	1527138	-	Poly	1527138 S	1523091 S	8	CRV15_06065,CRV15_06070,CRV15_06075,CRV15_06080,CRV15_06085,CRV15_06090,CRV15_06095,CRV15_06100		TUC-240	Chromosome	3079988	3081395	+	3	TU-0739,TU-0740,TU-0742
TEP-0241	Chromosome	1773618	CRV15_07015	+	5.46379	S	-31.71	0.0489384		TU-0241	Chromosome	1523131	1527138	-	Poly	1527138 S	1523131 P	8	CRV15_06065,CRV15_06070,CRV15_06075,CRV15_06080,CRV15_06085,CRV15_06090,CRV15_06095,CRV15_06100		TUC-241	Chromosome	3080482	3080699	-	1	TU-0741
TEP-0242	Chromosome	1775750	CRV15_07025	+	3.99495	P	-23.11	1.11197		TU-0242	Chromosome	1523131	1526844	-	Poly	1526844 P	1523131 P	8	CRV15_06065,CRV15_06070,CRV15_06075,CRV15_06080,CRV15_06085,CRV15_06090,CRV15_06095,CRV15_06100		TUC-242	Chromosome	3097492	3098284	-	12	TU-0743,TU-0744,TU-0745,TU-0746,TU-0747,TU-0748,TU-0751,TU-0749,TU-0750,TU-0752,TU-0753,TU-0754
TEP-0243	Chromosome	1777594	CRV15_07035	+	7.92041	P	-16.64	0.177266		TU-0243	Chromosome	1523131	1524446	-	Poly	1524446 P	1523131 P	6	CRV15_06065,CRV15_06070,CRV15_06075,CRV15_06080,CRV15_06085,CRV15_06090		TUC-243	Chromosome	3099259	3100996	+	5	TU-0758,TU-0755,TU-0756,TU-0757,TU-0759
TEP-0244	Chromosome	1777702	CRV15_07035	+	1.4858	S	-31.5	0.0122417		TU-0244	Chromosome	1523228	1527138	-	Poly	1527138 S	1523228 P	7	CRV15_06070,CRV15_06075,CRV15_06080,CRV15_06085,CRV15_06090,CRV15_06095,CRV15_06100		TUC-244	Chromosome	3103554	3105771	-	1	TU-0760
TEP-0245	Chromosome	1785132	CRV15_07070	-	-9.68913	P	-23.28	0.451847		TU-0245	Chromosome	1523228	1526844	-	Poly	1526844 P	1523228 P	7	CRV15_06070,CRV15_06075,CRV15_06080,CRV15_06085,CRV15_06090,CRV15_06095,CRV15_06100		TUC-245	Chromosome	3111041	3111714	+	2	TU-0761,TU-0762
TEP-0246	Chromosome	1786955	CRV15_07075	+	1.29097	P	-4.13	0.268738		TU-0246	Chromosome	1523228	1524446	-	Poly	1524446 P	1523228 P	5	CRV15_06070,CRV15_06075,CRV15_06080,CRV15_06085,CRV15_06090		TUC-246	Chromosome	3129501	3130503	+	1	TU-0763
TEP-0247	Chromosome	1789595	N	-	-3.11223	N	-15.33	0.830364		TU-0247	Chromosome	1523474	1527138	-	Poly	1527138 S	1523474 P	5	CRV15_06080,CRV15_06085,CRV15_06090,CRV15_06095,CRV15_06100		TUC-247	Chromosome	3137443	3138701	-	1	TU-0764
TEP-0248	Chromosome	1791786	CRV15_07095	+	12.2541	P	-32.05	0.00148312		TU-0248	Chromosome	1523474	1526844	-	Poly	1526844 P	1523474 P	5	CRV15_06080,CRV15_06085,CRV15_06090,CRV15_06095,CRV15_06100		TUC-248	Chromosome	3150419	3151262	+	1	TU-0765
TEP-0249	Chromosome	1803535	CRV15_07160	-	-3.20034	P	-27.58	0.41993		TU-0249	Chromosome	1523474	1524446	-	Poly	1524446 P	1523474 P	3	CRV15_06080,CRV15_06085,CRV15_06090		TUC-249	Chromosome	3152882	3153075	+	1	TU-0766
TEP-0250	Chromosome	1803585	CRV15_07155	+	4.40321	P	-24.18	0.192534		TU-0250	Chromosome	1524308	1527138	-	Poly	1527138 S	1524308 P	2	CRV15_06095,CRV15_06100		TUC-250	Chromosome	3172449	3174019	+	1	TU-0767
TEP-0251	Chromosome	1805866	CRV15_07180	-	-6.96819	S	-23.88	0.634195		TU-0251	Chromosome	1524308	1526844	-	Poly	1526844 P	1524308 P	2	CRV15_06095,CRV15_06100		TUC-251	Chromosome	3175815	3176221	+	1	TU-0768
TEP-0252	Chromosome	1805940	CRV15_07180	-	-8.09991	P	-13.79	0.36931		TU-0252	Chromosome	1527468	1527555	+	Pre	1527468 P	1527555 Pre	0	.		TUC-252	Chromosome	3178001	3179451	+	2	TU-0769,TU-0770
TEP-0253	Chromosome	1809805	CRV15_07195	-	-14.5515	P	-18.86	0.942965		TU-0253	Chromosome	1537022	1538236	+	Poly	1537022 P	1538236 P	2	CRV15_06130,CRV15_06135		TUC-253	Chromosome	3183324	3183842	+	1	TU-0771
TEP-0254	Chromosome	1810734	CRV15_07200	-	-1.69758	P	-28.59	0.565758		TU-0254	Chromosome	1549513	1551268	-	Mono	1551268 P	1549513 P	1	CRV15_06190		TUC-254	Chromosome	3185168	3186382	+	1	TU-0772
TEP-0255	Chromosome	1811731	CRV15_07210	-	-6.10079	P	-6.7	1.86517		TU-0255	Chromosome	1563396	1578790	-	Poly	1578790 P	1563396 P	3	CRV15_06250,CRV15_06255,CRV15_06260		TUC-255	Chromosome	3189170	3191004	+	2	TU-0773,TU-0774
TEP-0256	Chromosome	1813118	CRV15_07220	-	-8.71666	P	-11.44	0.371389		TU-0256	Chromosome	1590354	1591128	-	Mono	1591128 P	1590354 P	1	CRV15_06305		TUC-256	Chromosome	3212370	3214390	+	1	TU-0775
TEP-0257	Chromosome	1813278	CRV15_07220	-	-7.60191	S	-9.6	4.21012		TU-0257	Chromosome	1590354	1591062	-	Mono	1591062 I	1590354 P	1	CRV15_06305		TUC-257	Chromosome	3214348	3215181	-	1	TU-0776
TEP-0258	Chromosome	1813299	CRV15_07215	-	-19.4511	Pre	-7.06	5.43952		TU-0258	Chromosome	1591202	1592015	+	Poly	1591202 P	1592015 P	2	CRV15_06310,CRV15_06315		TUC-258	Chromosome	3220034	3221193	+	1	TU-0777
TEP-0259	Chromosome	1820057	CRV15_07250	-	-3.6781	P	-26.02	0.0847732		TU-0259	Chromosome	1591202	1592069	+	Poly	1591202 P	1592069 S	2	CRV15_06310,CRV15_06315		TUC-259	Chromosome	3228314	3228719	-	6	TU-0779,TU-0780,TU-0778,TU-0781,TU-0782,TU-0783
TEP-0260	Chromosome	1821944	CRV15_07260	-	-11.2324	P	-42.2	0.182706		TU-0260	Chromosome	1591202	1593609	+	Poly	1591202 P	1593609 P	5	CRV15_06310,CRV15_06315,CRV15_06320,CRV15_06325,CRV15_06330		TUC-260	Chromosome	3249249	3252976	-	1	TU-0784
TEP-0261	Chromosome	1824077	CRV15_07265	-	-159.015	P	-11.53	0.378174		TU-0261	Chromosome	1591262	1592015	+	Mono	1591262 P	1592015 P	1	CRV15_06315		TUC-261	Chromosome	3258960	3259832	+	5	TU-0786,TU-0785,TU-0787,TU-0789,TU-0788
TEP-0262	Chromosome	1826208	CRV15_07265	-	-28.2662	Pre	-17.18	0.683907		TU-0262	Chromosome	1591262	1592069	+	Mono	1591262 P	1592069 S	1	CRV15_06315		TUC-262	Chromosome	3272981	3274608	+	2	TU-0790,TU-0791
TEP-0263	Chromosome	1827618	CRV15_07275	-	-6.24143	P	-5.29	1.11784		TU-0263	Chromosome	1591262	1593609	+	Poly	1591262 P	1593609 P	4	CRV15_06315,CRV15_06320,CRV15_06325,CRV15_06330		TUC-263	Chromosome	3291909	3292451	+	6	TU-0794,TU-0792,TU-0793,TU-0795,TU-0797,TU-0796
TEP-0264	Chromosome	1830312	CRV15_07285	-	-31.5021	P	-28.29	1.33679		TU-0264	Chromosome	1593565	1593921	-	Mono	1593921 P	1593565 P	1	CRV15_06335		TUC-264	Chromosome	3293462	3294112	-	1	TU-0798
TEP-0265	Chromosome	1833735	CRV15_07300	+	9079.09	P	-16.92	7.87546		TU-0265	Chromosome	1593565	1594705	-	Poly	1594705 P	1593565 P	2	CRV15_06335,CRV15_06340		TUC-265	Chromosome	3296633	3298656	+	1	TU-0799
TEP-0266	Chromosome	1833818	CRV15_07300	+	6.15333	S	-31.55	1.32434		TU-0266	Chromosome	1595713	1598464	-	Poly	1598464 P	1595713 P	2	CRV15_06355,CRV15_06360		TUC-266	Chromosome	3319649	3325309	-	4	TU-0800,TU-0801,TU-0802,TU-0803
TEP-0267	Chromosome	1838418	N	+	24.8623	N	-24.36	30.8336		TU-0267	Chromosome	1601975	1603017	-	Mono	1603017 P	1601975 P	1	CRV15_06375		TUC-267	Chromosome	3326229	3329943	-	7	TU-0804,TU-0806,TU-0805,TU-0807,TU-0808,TU-0810,TU-0809
TEP-0268	Chromosome	1846763	N	+	4.47599	N	-13.87	6.747		TU-0268	Chromosome	1601975	1605843	-	Poly	1605843 P	1601975 P	3	CRV15_06375,CRV15_06380,CRV15_06385		TUC-268	Chromosome	3332578	3335452	+	2	TU-0811,TU-0812
TEP-0269	Chromosome	1846783	N	+	26.5276	N	-38.51	5.76297		TU-0269	Chromosome	1605769	1605843	-	Pre	1605843 P	1605769 Pre	0	.		TUC-269	Chromosome	3339501	3346981	-	8	TU-0815,TU-0814,TU-0813,TU-0816,TU-0819,TU-0817,TU-0818,TU-0820
TEP-0270	Chromosome	1849294	CRV15_07405	+	4.79121	P	-16.92	0.0237901		TU-0270	Chromosome	1612657	1613497	+	Mono	1612657 P	1613497 P	1	CRV15_06410		TUC-270	Chromosome	3354740	3357664	+	3	TU-0823,TU-0822,TU-0821
TEP-0271	Chromosome	1858081	CRV15_07430	-	-9.29949	A	-19.58	0.390774		TU-0271	Chromosome	1622211	1625870	-	Poly	1625870 P	1622211 P	4	CRV15_06440,CRV15_06445,CRV15_06450,CRV15_06455		TUC-271	Chromosome	3362192	3364328	+	12	TU-0827,TU-0828,TU-0825,TU-0826,TU-0824,TU-0829,TU-0833,TU-0835,TU-0830,TU-0832,TU-0831,TU-0834
TEP-0272	Chromosome	1864136	CRV15_07445	-	-5.34011	Pre	-14.98	3.01858		TU-0272	Chromosome	1622211	1624069	-	Poly	1624069 P	1622211 P	2	CRV15_06440,CRV15_06445		TUC-272	Chromosome	3378277	3380313	+	2	TU-0836,TU-0837
TEP-0273	Chromosome	1866269	CRV15_07455	-	-14.1465	P	-21.8	0.0397416		TU-0273	Chromosome	1651430	1653433	+	Poly	1651430 P	1653433 P	2	CRV15_06565,CRV15_06570		TUC-273	Chromosome	3380143	3383009	-	10	TU-0838,TU-0840,TU-0839,TU-0842,TU-0843,TU-0841,TU-0846,TU-0844,TU-0845,TU-0847
TEP-0274	Chromosome	1868570	CRV15_07465	-	-20.2238	P	-14.64	1.6307		TU-0274	Chromosome	1651430	1651638	+	Pre	1651430 P	1651638 Pre	0	.		TUC-274	Chromosome	3398094	3403966	+	31	TU-0849,TU-0853,TU-0851,TU-0850,TU-0852,TU-0854,TU-0848,TU-0858,TU-0860,TU-0857,TU-0856,TU-0859,TU-0855,TU-0864,TU-0861,TU-0866,TU-0863,TU-0862,TU-0865,TU-0869,TU-0870,TU-0872,TU-0868,TU-0867,TU-0871,TU-0873,TU-0878,TU-0875,TU-0877,TU-0874,TU-0876
TEP-0275	Chromosome	1870498	N	+	12.8337	N	-12.13	3.53681		TU-0275	Chromosome	1651430	1651672	+	Pre	1651430 P	1651672 Pre	0	.		TUC-275	Chromosome	3403710	3405865	-	1	TU-0879
TEP-0276	Chromosome	1870690	N	+	10.3092	N	-9.75	2.40633		TU-0276	Chromosome	1653021	1653433	+	Mono	1653021 P	1653433 P	1	CRV15_06570		TUC-276	Chromosome	3415491	3417060	-	2	TU-0880,TU-0881
TEP-0277	Chromosome	1872039	CRV15_07470	+	9.81446	P	-16.52	0.789562		TU-0277	Chromosome	1660995	1662410	-	Mono	1662410 S	1660995 P	1	CRV15_06605		TUC-277	Chromosome	3419247	3419610	+	2	TU-0882,TU-0883
TEP-0278	Chromosome	1875265	CRV15_07485	+	24.4015	P	-21.12	0.487845		TU-0278	Chromosome	1660995	1662300	-	Mono	1662300 P	1660995 P	1	CRV15_06605		TUC-278	Chromosome	3424742	3426663	+	2	TU-0885,TU-0884
TEP-0279	Chromosome	1875290	CRV15_07485	+	10.8548	S	-16.99	0.530262		TU-0279	Chromosome	1668332	1668566	+	Inter	1668332 A	1668566 A	0	.		TUC-279	Chromosome	3428201	3429478	+	1	TU-0886
TEP-0280	Chromosome	1875663	CRV15_07485	+	2.08723	S	-3.37	0.324436		TU-0280	Chromosome	1669200	1670791	-	Poly	1670791 P	1669200 P	2	CRV15_06630,CRV15_06635		TUC-280	Chromosome	3447025	3447238	-	1	TU-0887
TEP-0281	Chromosome	1877019	CRV15_07490	+	68.4796	P	-10.4	0.523082		TU-0281	Chromosome	1669200	1671690	-	Poly	1671690 P	1669200 P	3	CRV15_06630,CRV15_06635,CRV15_06640		TUC-281	Chromosome	3459096	3460388	+	1	TU-0888
TEP-0282	Chromosome	1877080	CRV15_07490	+	46.5921	S	-22.48	0.261797		TU-0282	Chromosome	1669316	1670791	-	Mono	1670791 P	1669316 P	1	CRV15_06635		TUC-282	Chromosome	3467617	3469848	-	2	TU-0889,TU-0890
TEP-0283	Chromosome	1877115	CRV15_07490	+	53.4317	S	-28.65	0.138873		TU-0283	Chromosome	1669316	1671690	-	Poly	1671690 P	1669316 P	2	CRV15_06635,CRV15_06640		TUC-283	Chromosome	3492087	3496661	+	2	TU-0891,TU-0892
TEP-0284	Chromosome	1877265	CRV15_07490	+	6.20586	S	-15.74	0.0554845		TU-0284	Chromosome	1671778	1674132	+	Poly	1671778 P	1674132 P	2	CRV15_06645,CRV15_06650		TUC-284	Chromosome	3497116	3498249	+	2	TU-0893,TU-0894
TEP-0285	Chromosome	1879390	CRV15_07500	+	24.1082	P	-27.33	0.0617152		TU-0285	Chromosome	1672258	1674132	+	Poly	1672258 I	1674132 P	2	CRV15_06650,CRV15_06645		TUC-285	Chromosome	3500892	3501195	+	1	TU-0895
TEP-0286	Chromosome	1893673	CRV15_07515	+	13.1571	P	-11.28	0.00877352		TU-0286	Chromosome	1683338	1683625	-	Mono	1683625 P	1683338 P	1	CRV15_06705		TUC-286	Chromosome	3563310	3564151	+	3	TU-0896,TU-0898,TU-0897
TEP-0287	Chromosome	1897711	CRV15_07525	+	47.9406	P	-37.97	0.420386		TU-0287	Chromosome	1687604	1688665	-	Mono	1688665 P	1687604 P	1	CRV15_06730		TUC-287	Chromosome	3593064	3595048	+	1	TU-0899
TEP-0288	Chromosome	1900440	CRV15_07535	+	14.1465	P	-13.39	1.13673		TU-0288	Chromosome	1743355	1744477	-	Mono	1744477 P	1743355 P	1	CRV15_06895		TUC-288	Chromosome	3601111	3605988	+	1	TU-0900
TEP-0289	Chromosome	1900672	CRV15_07535	+	7.46291	S	-12.19	1.35127		TU-0289	Chromosome	1748172	1749641	+	Mono	1748172 P	1749641 P	1	CRV15_06910		TUC-289	Chromosome	3607977	3611785	-	2	TU-0902,TU-0901
TEP-0290	Chromosome	1904625	CRV15_07550	+	3.67974	P	-19.1	0.0857159		TU-0290	Chromosome	1751954	1753086	-	Mono	1753086 P	1751954 P	1	CRV15_06925		TUC-290	Chromosome	3617134	3618274	-	1	TU-0903
TEP-0291	Chromosome	1906261	CRV15_07560	-	-7.00212	P	-22.79	0.0521624		TU-0291	Chromosome	1751954	1752976	-	Mono	1752976 S	1751954 P	1	CRV15_06925		TUC-291	Chromosome	3618334	3618968	+	2	TU-0905,TU-0904
TEP-0292	Chromosome	1909076	CRV15_07570	+	6.75476	P	-8.36	1.20313		TU-0292	Chromosome	1751954	1758502	-	Poly	1758502 P	1751954 P	6	CRV15_06925,CRV15_06930,CRV15_06940,CRV15_06945,CRV15_06950,CRV15_06955		TUC-292	Chromosome	3626070	3626304	+	2	TU-0906,TU-0907
TEP-0293	Chromosome	1911413	CRV15_07590	-	-1.4858	P	-17.06	0.0301201		TU-0293	Chromosome	1751954	1757970	-	Poly	1757970 P	1751954 P	5	CRV15_06925,CRV15_06930,CRV15_06940,CRV15_06945,CRV15_06950		TUC-293	Chromosome	3630816	3633682	+	4	TU-0908,TU-0910,TU-0909,TU-0911
TEP-0294	Chromosome	1911675	CRV15_07585	+	6.64804	P	-13.83	0.19142		TU-0294	Chromosome	1751954	1757327	-	Poly	1757327 P	1751954 P	3	CRV15_06925,CRV15_06930,CRV15_06940		TUC-294	Chromosome	3635431	3636064	+	1	TU-0912
TEP-0295	Chromosome	1916974	CRV15_07610	-	-3.74924	P	-32.7	0.723413		TU-0295	Chromosome	1751954	1754290	-	Poly	1754290 P	1751954 P	2	CRV15_06925,CRV15_06930		TUC-295	Chromosome	3644190	3649331	+	4	TU-0913,TU-0914,TU-0916,TU-0915
TEP-0296	Chromosome	1928552	N	-	-6.34815	N	-13.44	0.607014		TU-0296	Chromosome	1753226	1754290	-	Mono	1754290 P	1753226 P	1	CRV15_06930		TUC-296	Chromosome	3672390	3673860	-	6	TU-0917,TU-0918,TU-0919,TU-0920,TU-0922,TU-0921
TEP-0297	Chromosome	1940005	CRV15_07700	-	-680.229	P	-28.65	0.0113103		TU-0297	Chromosome	1753226	1758502	-	Poly	1758502 P	1753226 P	5	CRV15_06930,CRV15_06940,CRV15_06945,CRV15_06950,CRV15_06955		TUC-297	Chromosome	3675826	3682412	+	6	TU-0923,TU-0924,TU-0926,TU-0925,TU-0927,TU-0928
TEP-0298	Chromosome	1940026	CRV15_07700	-	-63.9291	S	-6.69	0.0112321		TU-0298	Chromosome	1753226	1757970	-	Poly	1757970 P	1753226 P	4	CRV15_06930,CRV15_06940,CRV15_06945,CRV15_06950		TUC-298	Chromosome	3688316	3688401	-	1	TU-0929
TEP-0299	Chromosome	1974001	CRV15_07845	-	-2.79373	P	-39.15	0.102062		TU-0299	Chromosome	1753226	1757327	-	Poly	1757327 P	1753226 P	2	CRV15_06930,CRV15_06940		TUC-299	Chromosome	3689475	3690743	-	1	TU-0930
TEP-0300	Chromosome	1974042	CRV15_07840	+	59.4241	P	-45.26	0.0052386		TU-0300	Chromosome	1756979	1757327	-	Pre	1757327 P	1756979 Pre	0	.		TUC-300	Chromosome	3730033	3731148	-	1	TU-0931
TEP-0301	Chromosome	1983979	CRV15_07885	-	-58.5261	P	-39.39	0.015035		TU-0301	Chromosome	1767072	1767637	+	Mono	1767072 S	1767637 P	1	CRV15_07005		TUC-301	Chromosome	3731835	3737898	-	3	TU-0933,TU-0932,TU-0934
TEP-0302	Chromosome	1986617	CRV15_07890	-	-13.5062	Pre	-27.87	1.78175		TU-0302	Chromosome	1767072	1767950	+	Mono	1767072 S	1767950 S	1	CRV15_07005		TUC-302	Chromosome	3738082	3738820	+	2	TU-0936,TU-0935
TEP-0303	Chromosome	1986663	CRV15_07890	-	-6.36511	Pre	-21.54	3.28846		TU-0303	Chromosome	1767161	1767637	+	Mono	1767161 P	1767637 P	1	CRV15_07005		TUC-303	Chromosome	3744253	3745185	-	3	TU-0937,TU-0938,TU-0939
TEP-0304	Chromosome	1986724	CRV15_07890	-	-120.196	Pre	-17.03	3.22272		TU-0304	Chromosome	1767161	1767950	+	Mono	1767161 P	1767950 S	1	CRV15_07005		TUC-304	Chromosome	3745294	3747070	+	2	TU-0941,TU-0940
TEP-0305	Chromosome	1986738	CRV15_07890	-	-35.7291	Pre	-19.77	3.28178		TU-0305	Chromosome	1772415	1773476	+	Mono	1772415 P	1773476 P	1	CRV15_07015		TUC-305	Chromosome	3749734	3750411	-	2	TU-0942,TU-0943
TEP-0306	Chromosome	1986775	CRV15_07890	-	-9.49431	Pre	-16.56	3.76181		TU-0306	Chromosome	1772415	1773618	+	Mono	1772415 P	1773618 S	1	CRV15_07015		TUC-306	Chromosome	3752033	3754081	-	2	TU-0944,TU-0945
TEP-0307	Chromosome	1988120	CRV15_07895	+	4.95046	P	-35.4	0.619632		TU-0307	Chromosome	1775459	1777594	+	Poly	1775459 P	1777594 P	2	CRV15_07030,CRV15_07035		TUC-307	Chromosome	3760789	3762225	-	4	TU-0946,TU-0947,TU-0949,TU-0948
TEP-0308	Chromosome	1989963	CRV15_07905	+	11.0496	P	-20.84	0.0337453		TU-0308	Chromosome	1775459	1777702	+	Poly	1775459 P	1777702 S	2	CRV15_07030,CRV15_07035		TUC-308	Chromosome	3770041	3771470	+	3	TU-0950,TU-0951,TU-0952
TEP-0309	Chromosome	1992515	CRV15_07925	+	2.86488	P	-36.46	0.00563702		TU-0309	Chromosome	1785132	1786094	-	Mono	1786094 P	1785132 P	1	CRV15_07070		TUC-309	Chromosome	3774640	3777459	+	2	TU-0953,TU-0954
TEP-0310	Chromosome	2005312	CRV15_08000	+	20.0678	Pre	-13.4	2.04797		TU-0310	Chromosome	1786228	1786955	+	Mono	1786228 P	1786955 P	1	CRV15_07075		TUC-310	Chromosome	3789352	3789641	-	2	TU-0956,TU-0955
TEP-0311	Chromosome	2005727	CRV15_08005	-	-2.59891	P	-14.1	0.0253595		TU-0311	Chromosome	1789595	1789841	-	Inter	1789841 N	1789595 N	0	.		TUC-311	Chromosome	3791772	3792699	+	1	TU-0957
TEP-0312	Chromosome	2005746	CRV15_08000	+	24.9165	P	-37.85	0.00537284		TU-0312	Chromosome	1789726	1791786	+	Mono	1789726 P	1791786 P	1	CRV15_07095		TUC-312	Chromosome	3792659	3799056	-	5	TU-0960,TU-0959,TU-0958,TU-0962,TU-0961
TEP-0313	Chromosome	2012470	CRV15_08030	-	-3.41213	P	-11.79	0.157561		TU-0313	Chromosome	1792585	1803585	+	Poly	1792585 P	1803585 P	12	CRV15_07100,CRV15_07105,CRV15_07110,CRV15_07115,CRV15_07120,CRV15_07125,CRV15_07130,CRV15_07135,CRV15_07140,CRV15_07145,CRV15_07150,CRV15_07155		TUC-313	Chromosome	3799312	3809306	+	6	TU-0964,TU-0963,TU-0966,TU-0965,TU-0968,TU-0967
TEP-0314	Chromosome	2014877	CRV15_08040	-	-7.69166	P	-28.79	0.201416		TU-0314	Chromosome	1803535	1804103	-	Mono	1804103 P	1803535 P	1	CRV15_07160		TUC-314	Chromosome	3849605	3855973	-	7	TU-0970,TU-0969,TU-0971,TU-0972,TU-0974,TU-0973,TU-0975
TEP-0315	Chromosome	2015919	CRV15_08050	+	4.40321	Pre	-12.89	4.47563		TU-0315	Chromosome	1803535	1813420	-	Poly	1813420 P	1803535 P	12	CRV15_07160,CRV15_07165,CRV15_07170,CRV15_07175,CRV15_07180,CRV15_07185,CRV15_07190,CRV15_07195,CRV15_07200,CRV15_07205,CRV15_07210,CRV15_07215		TUC-315	Chromosome	3856097	3857330	+	2	TU-0976,TU-0977
TEP-0316	Chromosome	2019500	CRV15_08055	+	3.43074	P	-11.58	0.0237233		TU-0316	Chromosome	1803535	1813335	-	Poly	1813335 S	1803535 P	12	CRV15_07160,CRV15_07165,CRV15_07170,CRV15_07175,CRV15_07180,CRV15_07185,CRV15_07190,CRV15_07195,CRV15_07200,CRV15_07205,CRV15_07210,CRV15_07215		TUC-316	Chromosome	3868243	3869827	-	1	TU-0978
TEP-0317	Chromosome	2019538	CRV15_08060	-	-5.72811	P	-3.55	0.010538		TU-0317	Chromosome	1803535	1812802	-	Poly	1812802 P	1803535 P	11	CRV15_07160,CRV15_07165,CRV15_07170,CRV15_07175,CRV15_07180,CRV15_07185,CRV15_07190,CRV15_07195,CRV15_07200,CRV15_07205,CRV15_07210		TUC-317	Chromosome	3881843	3882523	-	1	TU-0979
TEP-0318	Chromosome	2019988	CRV15_08065	-	-3.46467	P	-19.96	1.07248		TU-0318	Chromosome	1803535	1805802	-	Poly	1805802 P	1803535 P	4	CRV15_07160,CRV15_07165,CRV15_07170,CRV15_07175		TUC-318	Chromosome	3892293	3892972	-	1	TU-0980
TEP-0319	Chromosome	2024683	CRV15_08080	-	-13.3689	P	-31.64	0.0688685		TU-0319	Chromosome	1803535	1804738	-	Poly	1804738 P	1803535 P	2	CRV15_07160,CRV15_07165		TUC-319	Chromosome	3897863	3900094	+	2	TU-0982,TU-0981
TEP-0320	Chromosome	2034007	CRV15_08135	-	-207.499	S	-21.98	0.0934468		TU-0320	Chromosome	1805866	1813420	-	Poly	1813420 P	1805866 S	8	CRV15_07180,CRV15_07185,CRV15_07190,CRV15_07195,CRV15_07200,CRV15_07205,CRV15_07210,CRV15_07215		TUC-320	Chromosome	3909313	3910527	-	1	TU-0983
TEP-0321	Chromosome	2034053	CRV15_08130	+	12.815	P	-27.02	0.141505		TU-0321	Chromosome	1805866	1813335	-	Poly	1813335 S	1805866 S	8	CRV15_07180,CRV15_07185,CRV15_07190,CRV15_07195,CRV15_07200,CRV15_07205,CRV15_07210,CRV15_07215		TUC-321	Chromosome	3923081	3923378	+	1	TU-0984
TEP-0322	Chromosome	2034055	CRV15_08135	-	-232.828	P	-18.16	0.102982		TU-0322	Chromosome	1805866	1812802	-	Poly	1812802 P	1805866 S	7	CRV15_07180,CRV15_07185,CRV15_07190,CRV15_07195,CRV15_07200,CRV15_07205,CRV15_07210		TUC-322	Chromosome	3924048	3928327	+	8	TU-0985,TU-0986,TU-0988,TU-0987,TU-0989,TU-0990,TU-0991,TU-0992
TEP-0323	Chromosome	2036133	CRV15_08140	+	24.0442	P	-26.8	0.0610566		TU-0323	Chromosome	1805940	1813420	-	Poly	1813420 P	1805940 P	8	CRV15_07180,CRV15_07185,CRV15_07190,CRV15_07195,CRV15_07200,CRV15_07205,CRV15_07210,CRV15_07215		TUC-323	Chromosome	3966443	3969343	+	4	TU-0994,TU-0993,TU-0995,TU-0996
TEP-0324	Chromosome	2036231	CRV15_08145	-	-11.7764	P	-36.85	104.379		TU-0324	Chromosome	1805940	1813335	-	Poly	1813335 S	1805940 P	8	CRV15_07180,CRV15_07185,CRV15_07190,CRV15_07195,CRV15_07200,CRV15_07205,CRV15_07210,CRV15_07215		TUC-324	Chromosome	3994193	3995133	-	2	TU-0997,TU-0998
TEP-0325	Chromosome	2036270	CRV15_08140	+	6.11775	S	-35.28	0.00034254		TU-0325	Chromosome	1805940	1812802	-	Poly	1812802 P	1805940 P	7	CRV15_07180,CRV15_07185,CRV15_07190,CRV15_07195,CRV15_07200,CRV15_07205,CRV15_07210		TUC-325	Chromosome	3999613	4000740	-	1	TU-0999
TEP-0326	Chromosome	2039261	CRV15_08160	-	-46.2162	P	-35.39	0.0733713		TU-0326	Chromosome	1809805	1813420	-	Poly	1813420 P	1809805 P	5	CRV15_07195,CRV15_07200,CRV15_07205,CRV15_07210,CRV15_07215		TUC-326	Chromosome	4002567	4004447	-	2	TU-1000,TU-1001
TEP-0327	Chromosome	2053929	CRV15_08235	-	-13.4247	P	-37.45	0.173154		TU-0327	Chromosome	1809805	1813335	-	Poly	1813335 S	1809805 P	5	CRV15_07195,CRV15_07200,CRV15_07205,CRV15_07210,CRV15_07215		TUC-327	Chromosome	4031413	4032196	-	2	TU-1002,TU-1003
TEP-0328	Chromosome	2054020	CRV15_08240	-	-22.05	S	-11.42	0.124484		TU-0328	Chromosome	1809805	1812802	-	Poly	1812802 P	1809805 P	4	CRV15_07195,CRV15_07200,CRV15_07205,CRV15_07210		TUC-328	Chromosome	4039309	4040655	-	2	TU-1004,TU-1005
TEP-0329	Chromosome	2054060	CRV15_08240	-	-63.2768	P	-10.21	0.196239		TU-0329	Chromosome	1810734	1813420	-	Poly	1813420 P	1810734 P	4	CRV15_07200,CRV15_07205,CRV15_07210,CRV15_07215		TUC-329	Chromosome	4044777	4048252	-	3	TU-1006,TU-1007,TU-1008
TEP-0330	Chromosome	2054210	CRV15_08240	-	-17.4738	S	-8.31	1.20545		TU-0330	Chromosome	1810734	1813335	-	Poly	1813335 S	1810734 P	4	CRV15_07200,CRV15_07205,CRV15_07210,CRV15_07215		TUC-330	Chromosome	4083013	4086440	+	4	TU-1009,TU-1010,TU-1011,TU-1012
TEP-0331	Chromosome	2074532	CRV15_08290	-	-16.9605	P	-30.76	0.0578424		TU-0331	Chromosome	1810734	1812802	-	Poly	1812802 P	1810734 P	3	CRV15_07200,CRV15_07205,CRV15_07210		TUC-331	Chromosome	4095151	4095990	-	1	TU-1013
TEP-0332	Chromosome	2090757	N	+	1.76873	N	-7.16	21.8417		TU-0332	Chromosome	1811731	1812802	-	Mono	1812802 P	1811731 P	1	CRV15_07210		TUC-332	Chromosome	4127025	4139200	+	14	TU-1017,TU-1014,TU-1015,TU-1016,TU-1020,TU-1018,TU-1021,TU-1019,TU-1022,TU-1023,TU-1024,TU-1025,TU-1026,TU-1027
TEP-0333	Chromosome	2098928	N	+	2.1228	N	-39.48	0.0297063		TU-0333	Chromosome	1811731	1813420	-	Poly	1813420 P	1811731 P	2	CRV15_07210,CRV15_07215		TUC-333	Chromosome	4145676	4146660	+	2	TU-1029,TU-1028
TEP-0334	Chromosome	2102837	CRV15_08410	+	8.27613	P	-12.55	0.138075		TU-0334	Chromosome	1811731	1813335	-	Poly	1813335 S	1811731 P	2	CRV15_07210,CRV15_07215		TUC-334	Chromosome	4146620	4146967	-	2	TU-1030,TU-1031
TEP-0335	Chromosome	2113916	CRV15_08460	-	-5.42821	P	-16.08	1.93987		TU-0335	Chromosome	1813299	1813420	-	Pre	1813420 P	1813299 Pre	0	.		TUC-335	Chromosome	4148540	4150147	-	1	TU-1032
TEP-0336	Chromosome	2116708	CRV15_08475	-	-357.616	P	-35.03	0.00383928		TU-0336	Chromosome	1813299	1813335	-	Pre	1813335 S	1813299 Pre	0	.		TUC-336	Chromosome	4151415	4153122	+	1	TU-1033
TEP-0337	Chromosome	2116728	CRV15_08475	-	-7.97623	S	-13.49	0.00470939		TU-0337	Chromosome	1820057	1820435	-	Mono	1820435 P	1820057 P	1	CRV15_07250		TUC-337	Chromosome	4152845	4153714	-	1	TU-1034
TEP-0338	Chromosome	2120035	CRV15_08500	-	-7.06997	P	-19.51	0.0735546		TU-0338	Chromosome	1820057	1821769	-	Poly	1821769 P	1820057 P	2	CRV15_07250,CRV15_07255		TUC-338	Chromosome	4156003	4157493	+	4	TU-1035,TU-1036,TU-1037,TU-1038
TEP-0339	Chromosome	2124470	CRV15_08520	-	-129.581	P	-33.18	0.0974043		TU-0339	Chromosome	1820057	1833458	-	Poly	1833458 P	1820057 P	9	CRV15_07250,CRV15_07255,CRV15_07260,CRV15_07265,CRV15_07270,CRV15_07275,CRV15_07280,CRV15_07285,CRV15_07290		TUC-339	Chromosome	4159497	4159849	+	1	TU-1039
TEP-0340	Chromosome	2124489	CRV15_08520	-	-22.8446	S	-14.3	0.0948817		TU-0340	Chromosome	1821944	1833458	-	Poly	1833458 P	1821944 P	7	CRV15_07260,CRV15_07265,CRV15_07270,CRV15_07275,CRV15_07280,CRV15_07285,CRV15_07290		TUC-340	Chromosome	4181337	4182130	+	1	TU-1040
TEP-0341	Chromosome	2131527	CRV15_08555	-	-95.9156	P	-17.47	0.184642		TU-0341	Chromosome	1824077	1826468	-	Mono	1826468 P	1824077 P	1	CRV15_07265		TUC-341	Chromosome	4190208	4191601	+	1	TU-1041
TEP-0342	Chromosome	2143384	CRV15_08605	-	-10.145	P	-10.08	1.45683		TU-0342	Chromosome	1824077	1833458	-	Poly	1833458 P	1824077 P	6	CRV15_07265,CRV15_07270,CRV15_07275,CRV15_07280,CRV15_07285,CRV15_07290		TUC-342	Chromosome	4192907	4193696	+	1	TU-1042
TEP-0343	Chromosome	2143452	CRV15_08605	-	-4.45574	S	-14.01	1.45738		TU-0343	Chromosome	1826208	1826468	-	Pre	1826468 P	1826208 Pre	0	.		TUC-343	Chromosome	4195057	4196063	+	1	TU-1043
TEP-0344	Chromosome	2144793	CRV15_08610	-	-22.0095	P	-16.68	0.466115		TU-0344	Chromosome	1827618	1833458	-	Poly	1833458 P	1827618 P	4	CRV15_07275,CRV15_07280,CRV15_07285,CRV15_07290		TUC-344	Chromosome	4199093	4200317	-	2	TU-1045,TU-1044
TEP-0345	Chromosome	2146466	CRV15_08615	-	-11.9881	P	-11.19	0.983461		TU-0345	Chromosome	1830312	1833458	-	Poly	1833458 P	1830312 P	2	CRV15_07285,CRV15_07290		TUC-345	Chromosome	4200365	4202499	+	5	TU-1046,TU-1047,TU-1048,TU-1050,TU-1049
TEP-0346	Chromosome	2147964	CRV15_08615	-	-6.5074	Pre	-10.36	1.44445		TU-0346	Chromosome	1847582	1849294	+	Poly	1847582 P	1849294 P	2	CRV15_07400,CRV15_07405		TUC-346	Chromosome	4202460	4204614	-	2	TU-1052,TU-1051
TEP-0347	Chromosome	2154335	CRV15_08635	+	3.50188	P	-10.03	1.36099		TU-0347	Chromosome	1864136	1864316	-	Pre	1864316 P	1864136 Pre	0	.		TUC-347	Chromosome	4225341	4226276	+	4	TU-1053,TU-1054,TU-1055,TU-1056
TEP-0348	Chromosome	2157673	CRV15_08650	+	3.41213	P	-29.94	0.114788		TU-0348	Chromosome	1866269	1870252	-	Poly	1870252 P	1866269 P	3	CRV15_07455,CRV15_07460,CRV15_07465		TUC-348	Chromosome	4239475	4241173	+	1	TU-1057
TEP-0349	Chromosome	2157729	CRV15_08650	+	3.32402	S	-16.14	0.118002		TU-0349	Chromosome	1868570	1870252	-	Mono	1870252 P	1868570 P	1	CRV15_07465		TUC-349	Chromosome	4250776	4252287	+	2	TU-1059,TU-1058
TEP-0350	Chromosome	2166408	CRV15_08690	+	4.75728	P	-31.19	0.35372		TU-0350	Chromosome	1876060	1877019	+	Mono	1876060 P	1877019 P	1	CRV15_07490		TUC-350	Chromosome	4257858	4259881	+	12	TU-1064,TU-1063,TU-1060,TU-1065,TU-1062,TU-1061,TU-1070,TU-1067,TU-1066,TU-1069,TU-1071,TU-1068
TEP-0351	Chromosome	2173301	CRV15_08720	+	1.94494	P	-7.36	1.7895		TU-0351	Chromosome	1876060	1877080	+	Mono	1876060 P	1877080 S	1	CRV15_07490		TUC-351	Chromosome	4266471	4274151	+	2	TU-1072,TU-1073
TEP-0352	Chromosome	2174292	CRV15_08730	+	2.31598	P	-18.07	0.00765943		TU-0352	Chromosome	1876060	1877115	+	Mono	1876060 P	1877115 S	1	CRV15_07490		TUC-352	Chromosome	4275421	4279387	-	1	TU-1074
TEP-0353	Chromosome	2176332	CRV15_08745	-	-5.69582	P	-25.7	0.144675		TU-0353	Chromosome	1876060	1877265	+	Mono	1876060 P	1877265 S	1	CRV15_07490		TUC-353	Chromosome	4288869	4290051	+	2	TU-1076,TU-1075
TEP-0354	Chromosome	2187742	CRV15_08780	+	4.79285	P	-44.8	0.0338822		TU-0354	Chromosome	1878366	1879390	+	Mono	1878366 P	1879390 P	1	CRV15_07500		TUC-354	Chromosome	4290738	4292657	+	1	TU-1077
TEP-0355	Chromosome	2197817	CRV15_08825	+	2.58195	P	-33.22	0.0156839		TU-0355	Chromosome	1878366	1893673	+	Poly	1878366 P	1893673 P	4	CRV15_07500,CRV15_07505,CRV15_07510,CRV15_07515		TUC-355	Chromosome	4297574	4306879	+	7	TU-1079,TU-1078,TU-1081,TU-1080,TU-1082,TU-1083,TU-1084
TEP-0356	Chromosome	2199223	CRV15_08835	-	-225.56	P	-33.23	0.0127022		TU-0356	Chromosome	1879679	1893673	+	Poly	1879679 P	1893673 P	3	CRV15_07505,CRV15_07510,CRV15_07515		TUC-356	Chromosome	4309211	4314991	+	3	TU-1085,TU-1086,TU-1087
TEP-0357	Chromosome	2199243	CRV15_08835	-	-26.4669	S	-20.3	0.0117034		TU-0357	Chromosome	1895860	1897711	+	Mono	1895860 P	1897711 P	1	CRV15_07525		TUC-357	Chromosome	4323277	4323902	+	1	TU-1088
TEP-0358	Chromosome	2200004	CRV15_08840	-	-66.9598	S	-15.18	2.16501		TU-0358	Chromosome	1895860	1900440	+	Poly	1895860 P	1900440 P	3	CRV15_07525,CRV15_07530,CRV15_07535		TUC-358	Chromosome	4336724	4338742	+	3	TU-1089,TU-1090,TU-1091
TEP-0359	Chromosome	2200135	CRV15_08840	-	-1.82126	S	-14.98	14.8659		TU-0359	Chromosome	1895860	1900672	+	Poly	1895860 P	1900672 S	3	CRV15_07525,CRV15_07530,CRV15_07535		TUC-359	Chromosome	4338475	4339210	-	1	TU-1092
TEP-0360	Chromosome	2200153	CRV15_08840	-	-7.33758	S	-14.11	20.5117		TU-0360	Chromosome	1902908	1904625	+	Mono	1902908 P	1904625 P	1	CRV15_07550		TUC-360	Chromosome	4344302	4346856	+	1	TU-1093
TEP-0361	Chromosome	2200363	CRV15_08840	-	-233.999	P	-21.37	2.49554		TU-0361	Chromosome	1906261	1907297	-	Mono	1907297 P	1906261 P	1	CRV15_07560		TUC-361	Chromosome	4349673	4350618	+	1	TU-1094
TEP-0362	Chromosome	2222301	CRV15_08935	+	5.99407	A	-27.6	0.286304		TU-0362	Chromosome	1907071	1909076	+	Poly	1907071 P	1909076 P	2	CRV15_07565,CRV15_07570		TUC-362	Chromosome	4350830	4352528	+	1	TU-1095
TEP-0363	Chromosome	2235632	CRV15_08990	+	2.56498	P	-31.24	0.0118503		TU-0363	Chromosome	1907071	1911675	+	Poly	1907071 P	1911675 P	4	CRV15_07565,CRV15_07570,CRV15_07580,CRV15_07585		TUC-363	Chromosome	4352702	4353200	+	1	TU-1096
TEP-0364	Chromosome	2265133	CRV15_09120	+	3.25452	P	-31.42	0.616633		TU-0364	Chromosome	1907433	1909076	+	Poly	1907433 S	1909076 P	2	CRV15_07565,CRV15_07570		TUC-364	Chromosome	4356336	4357350	+	2	TU-1097,TU-1098
TEP-0365	Chromosome	2265564	CRV15_09125	+	5.47911	P	-30.26	0.928454		TU-0365	Chromosome	1907433	1911675	+	Poly	1907433 S	1911675 P	4	CRV15_07565,CRV15_07570,CRV15_07580,CRV15_07585		TUC-365	Chromosome	4356677	4356833	-	1	TU-1099
TEP-0366	Chromosome	2280270	CRV15_09185	+	160.124	P	-33.65	0.00779728		TU-0366	Chromosome	1911413	1916845	-	Poly	1916845 P	1911413 P	4	CRV15_07590,CRV15_07595,CRV15_07600,CRV15_07605		TUC-366	Chromosome	4362187	4362596	+	2	TU-1100,TU-1101
TEP-0367	Chromosome	2293047	CRV15_09255	+	3.78481	P	-15.92	0.621548		TU-0367	Chromosome	1911413	1918663	-	Poly	1918663 P	1911413 P	5	CRV15_07590,CRV15_07595,CRV15_07600,CRV15_07605,CRV15_07610		TUC-367	Chromosome	4364656	4366882	-	2	TU-1102,TU-1103
TEP-0368	Chromosome	2297941	CRV15_09275	-	-14.216	S	-9.64	1.09015		TU-0368	Chromosome	1916974	1918663	-	Mono	1918663 P	1916974 P	1	CRV15_07610		TUC-368	Chromosome	4366946	4368048	+	3	TU-1104,TU-1105,TU-1106
TEP-0369	Chromosome	2298181	CRV15_09275	-	-135.223	P	-25.87	0.0724429		TU-0369	Chromosome	1928552	1928773	-	Inter	1928773 N	1928552 N	0	.		TUC-369	Chromosome	4399498	4400034	+	1	TU-1107
TEP-0370	Chromosome	2328947	CRV15_09405	-	-22.7734	P	-15.09	0.0331848		TU-0370	Chromosome	1940005	1940323	-	Mono	1940323 P	1940005 P	1	CRV15_07700		TUC-370	Chromosome	4400088	4401074	-	2	TU-1108,TU-1109
TEP-0371	Chromosome	2349608	CRV15_09510	-	-3.41213	S	-29.41	0.0775075		TU-0371	Chromosome	1940005	1941129	-	Poly	1941129 P	1940005 P	2	CRV15_07700,CRV15_07705		TUC-371	Chromosome	4428529	4428927	+	1	TU-1110
TEP-0372	Chromosome	2349649	CRV15_09510	-	-114.835	P	-28.28	0.0650928		TU-0372	Chromosome	1940026	1940323	-	Mono	1940323 P	1940026 S	1	CRV15_07700		TUC-372	Chromosome	4428744	4431096	-	9	TU-1113,TU-1112,TU-1111,TU-1114,TU-1115,TU-1116,TU-1117,TU-1119,TU-1118
TEP-0373	Chromosome	2349696	N	+	22.8632	N	-30.99	1.45798		TU-0373	Chromosome	1940026	1941129	-	Poly	1941129 P	1940026 S	2	CRV15_07700,CRV15_07705		TUC-373	Chromosome	4432326	4433149	+	2	TU-1120,TU-1121
TEP-0374	Chromosome	2367104	N	-	-559.18	N	-31.33	4.24943		TU-0374	Chromosome	1983979	1985002	-	Mono	1985002 P	1983979 P	1	CRV15_07885		TUC-374	Chromosome	4433105	4435438	-	1	TU-1122
TEP-0375	Chromosome	2370497	N	+	614.655	N	-25.68	15.2036		TU-0375	Chromosome	1983979	1986921	-	Poly	1986921 P	1983979 P	2	CRV15_07885,CRV15_07890		TUC-375	Chromosome	4471444	4477640	+	6	TU-1123,TU-1125,TU-1124,TU-1127,TU-1126,TU-1128
TEP-0376	Chromosome	2375180	CRV15_09610	+	13.6299	P	-15.12	1.09899		TU-0376	Chromosome	1983979	1986831	-	Poly	1986831 S	1983979 P	2	CRV15_07885,CRV15_07890		TUC-376	Chromosome	4485155	4486754	+	1	TU-1129
TEP-0377	Chromosome	2377390	CRV15_09620	+	16.1221	S	-14.79	0.0962977		TU-0377	Chromosome	1986617	1986921	-	Pre	1986921 P	1986617 Pre	0	.		TUC-377	Chromosome	4491035	4491988	-	1	TU-1130
TEP-0378	Chromosome	2377423	CRV15_09620	+	38.4703	P	-38.5	0.131506		TU-0378	Chromosome	1986617	1986831	-	Pre	1986831 S	1986617 Pre	0	.		TUC-378	Chromosome	4502507	4502785	-	4	TU-1131,TU-1132,TU-1134,TU-1133
TEP-0379	Chromosome	2395369	CRV15_09705	-	-2.582	P	-21.71	0.96081		TU-0379	Chromosome	1986663	1986921	-	Pre	1986921 P	1986663 Pre	0	.		TUC-379	Chromosome	4512226	4512474	-	1	TU-1135
TEP-0380	Chromosome	2395501	CRV15_09710	-	-3.55442	P	-22.19	2.16977		TU-0380	Chromosome	1986663	1986831	-	Pre	1986831 S	1986663 Pre	0	.		TUC-380	Chromosome	4564213	4566515	+	4	TU-1137,TU-1139,TU-1136,TU-1138
TEP-0381	Chromosome	2397259	CRV15_09725	-	-389.813	P	-31.31	0.0640602		TU-0381	Chromosome	1986722	1988120	+	Mono	1986722 P	1988120 P	1	CRV15_07895		TUC-381	Chromosome	4574313	4575976	-	1	TU-1140
TEP-0382	Chromosome	2397280	CRV15_09725	-	-21.5317	S	-7.73	0.0662187		TU-0382	Chromosome	1986722	1989963	+	Poly	1986722 P	1989963 P	3	CRV15_07895,CRV15_07900,CRV15_07905		TUC-382	Chromosome	4599547	4599819	+	1	TU-1141
TEP-0383	Chromosome	2397306	CRV15_09720	+	21.6434	P	-31.54	0.0230253		TU-0383	Chromosome	1986724	1986921	-	Pre	1986921 P	1986724 Pre	0	.		TUC-383	Chromosome	4607081	4608214	-	2	TU-1143,TU-1142
TEP-0384	Chromosome	2400211	CRV15_09750	-	-63.8317	P	-40.98	0.0161339		TU-0384	Chromosome	1986724	1986831	-	Pre	1986831 S	1986724 Pre	0	.		TUC-384	Chromosome	4615672	4616504	-	1	TU-1144
TEP-0385	Chromosome	2402785	CRV15_09760	-	-18.1398	P	-34.55	0.118059		TU-0385	Chromosome	1986738	1986921	-	Pre	1986921 P	1986738 Pre	0	.		TUC-385	Chromosome	4625491	4627031	-	1	TU-1145
TEP-0386	Chromosome	2405669	CRV15_09770	+	11.5799	P	-25.27	0.348516		TU-0386	Chromosome	1986738	1986831	-	Pre	1986831 S	1986738 Pre	0	.		TUC-386	Chromosome	4627072	4627603	+	1	TU-1146
TEP-0387	Chromosome	2427346	CRV15_09840	-	-5.42821	P	-26.68	0.713069		TU-0387	Chromosome	1986775	1986921	-	Pre	1986921 P	1986775 Pre	0	.		TUC-387	Chromosome	4635567	4636956	-	1	TU-1147
TEP-0388	Chromosome	2431183	CRV15_09850	+	23.3087	P	-29.79	0.018156		TU-0388	Chromosome	1986775	1986831	-	Pre	1986831 S	1986775 Pre	0	.		TUC-388	Chromosome	4637390	4638098	+	3	TU-1149,TU-1148,TU-1150
TEP-0389	Chromosome	2433531	CRV15_09860	-	-5.56886	P	-14.36	1.81008		TU-0389	Chromosome	1986899	1988120	+	Mono	1986899 S	1988120 P	1	CRV15_07895		TUC-389	Chromosome	4638166	4638298	+	1	TU-1151
TEP-0390	Chromosome	2434047	CRV15_09865	-	-1.92798	P	-14.42	1.44294		TU-0390	Chromosome	1986899	1989963	+	Poly	1986899 S	1989963 P	3	CRV15_07895,CRV15_07900,CRV15_07905		TUC-390	Chromosome	4639967	4642921	+	3	TU-1152,TU-1153,TU-1154
TEP-0391	Chromosome	2434747	CRV15_09870	-	-12.5912	P	-16.72	0.453024		TU-0391	Chromosome	1992030	1992515	+	Mono	1992030 P	1992515 P	1	CRV15_07925		TUC-391	Chromosome	4644254	4646928	+	1	TU-1155
TEP-0392	Chromosome	2439482	CRV15_09895	-	-5.60607	P	-39.4	0.00549262		TU-0392	Chromosome	2005189	2005746	+	Mono	2005189 P	2005746 P	1	CRV15_08000		TUC-392	Chromosome	4648464	4661543	+	6	TU-1156,TU-1157,TU-1158,TU-1159,TU-1160,TU-1161
TEP-0393	Chromosome	2441384	N	+	11.7085	N	-37.08	0.97425		TU-0393	Chromosome	2005189	2005312	+	Pre	2005189 P	2005312 Pre	0	.		TUC-393	Chromosome	4674473	4676161	+	2	TU-1162,TU-1163
TEP-0394	Chromosome	2452714	CRV15_09925	-	-5.04021	Pre	-21.42	2.29894		TU-0394	Chromosome	2012470	2014276	-	Mono	2014276 S	2012470 P	1	CRV15_08030		TUC-394	Chromosome	4686095	4690532	+	8	TU-1165,TU-1164,TU-1166,TU-1169,TU-1167,TU-1168,TU-1171,TU-1170
TEP-0395	Chromosome	2458801	CRV15_09945	-	-1.98051	P	-12.15	0.0230999		TU-0395	Chromosome	2012470	2014205	-	Mono	2014205 S	2012470 P	1	CRV15_08030		TUC-395	Chromosome	4691060	4695239	+	4	TU-1172,TU-1173,TU-1174,TU-1175
TEP-0396	Chromosome	2460118	CRV15_09950	-	-2.49384	P	-16.26	0.429875		TU-0396	Chromosome	2012470	2013924	-	Mono	2013924 P	2012470 P	1	CRV15_08030		TUC-396	Chromosome	4703084	4703884	-	6	TU-1176,TU-1177,TU-1178,TU-1179,TU-1181,TU-1180
TEP-0397	Chromosome	2466489	CRV15_09975	+	5.0216	P	-19.53	1.16501		TU-0397	Chromosome	2014877	2015598	-	Poly	2015598 P	2014877 P	2	CRV15_08040,CRV15_08045		TUC-397	Chromosome	4710789	4713304	+	6	TU-1183,TU-1182,TU-1185,TU-1184,TU-1186,TU-1187
TEP-0398	Chromosome	2468102	CRV15_09990	-	-12.9064	P	-19.08	0.0045571		TU-0398	Chromosome	2015773	2019500	+	Poly	2015773 P	2019500 P	2	CRV15_08050,CRV15_08055		TUC-398	Chromosome	4735059	4737125	+	1	TU-1188
TEP-0399	Chromosome	2468180	CRV15_09990	-	-5.65697	S	-11.89	0.0165124		TU-0399	Chromosome	2015773	2015919	+	Pre	2015773 P	2015919 Pre	0	.		TUC-399	Chromosome	4741225	4741925	-	2	TU-1189,TU-1190
TEP-0400	Chromosome	2469594	CRV15_09995	-	-7.23087	S	-12.07	0.916863		TU-0400	Chromosome	2019538	2021570	-	Poly	2021570 P	2019538 P	2	CRV15_08060,CRV15_08065		TUC-400	Chromosome	4745340	4747196	+	2	TU-1191,TU-1192
TEP-0401	Chromosome	2469719	CRV15_09995	-	-6.80894	S	-14.39	0.605681		TU-0401	Chromosome	2019538	2021530	-	Poly	2021530 S	2019538 P	2	CRV15_08060,CRV15_08065		TUC-401	Chromosome	4757834	4760902	+	1	TU-1193
TEP-0402	Chromosome	2469856	CRV15_09995	-	-726.397	P	-15.96	0.475982		TU-0402	Chromosome	2019988	2021570	-	Mono	2021570 P	2019988 P	1	CRV15_08065		TUC-402	Chromosome	4777032	4778645	+	2	TU-1195,TU-1194
TEP-0403	Chromosome	2470110	CRV15_10000	-	-19.6273	P	-9.94	2.10602		TU-0403	Chromosome	2019988	2021530	-	Mono	2021530 S	2019988 P	1	CRV15_08065		TUC-403	Chromosome	4793607	4794043	+	1	TU-1196
TEP-0404	Chromosome	2474198	CRV15_10015	-	-64.6712	P	-34.18	0.932119		TU-0404	Chromosome	2024683	2026037	-	Poly	2026037 P	2024683 P	2	CRV15_08080,CRV15_08085		TUC-404	Chromosome	4804096	4804375	+	1	TU-1197
TEP-0405	Chromosome	2491513	CRV15_10100	+	2.06862	P	-35.08	0.0589576		TU-0405	Chromosome	2034007	2035558	-	Mono	2035558 P	2034007 S	1	CRV15_08135		TUC-405	Chromosome	4808820	4809937	+	3	TU-1198,TU-1199,TU-1200
TEP-0406	Chromosome	2493019	CRV15_10110	-	-26.3684	P	-38.97	0.21105		TU-0406	Chromosome	2034055	2035558	-	Mono	2035558 P	2034055 P	1	CRV15_08135		TUC-406	Chromosome	4809931	4811046	-	2	TU-1201,TU-1202
TEP-0407	Chromosome	2494084	CRV15_10120	-	-9.90092	P	-10.39	3.44029		TU-0407	Chromosome	2035652	2036133	+	Mono	2035652 P	2036133 P	1	CRV15_08140		TUC-407	Chromosome	4815684	4816777	+	1	TU-1203
TEP-0408	Chromosome	2498060	CRV15_10135	-	-153.55	P	-39	0.0163151		TU-0408	Chromosome	2035652	2036270	+	Mono	2035652 P	2036270 S	1	CRV15_08140		TUC-408	Chromosome	4821218	4822589	-	1	TU-1204
TEP-0409	Chromosome	2499851	CRV15_10145	-	-9.28252	P	-15.95	0.474393		TU-0409	Chromosome	2039261	2042594	-	Poly	2042594 S	2039261 P	2	CRV15_08160,CRV15_08165		TUC-409	Chromosome	4824819	4828956	-	3	TU-1205,TU-1206,TU-1207
TEP-0410	Chromosome	2500002	CRV15_10145	-	-6.75312	S	-14.07	0.693262		TU-0410	Chromosome	2039261	2042544	-	Poly	2042544 P	2039261 P	2	CRV15_08160,CRV15_08165		TUC-410	Chromosome	4842497	4844653	+	7	TU-1208,TU-1210,TU-1209,TU-1213,TU-1211,TU-1212,TU-1214
TEP-0411	Chromosome	2500455	CRV15_10150	-	-6.75476	P	-13.01	0.75013		TU-0411	Chromosome	2053929	2054441	-	Mono	2054441 S	2053929 P	1	CRV15_08235		TUC-411	Chromosome	4845720	4848042	+	2	TU-1216,TU-1215
TEP-0412	Chromosome	2500816	CRV15_10155	-	-8.34563	S	-12.8	0.810359		TU-0412	Chromosome	2053929	2054390	-	Mono	2054390 P	2053929 P	1	CRV15_08235		TUC-412	Chromosome	4854272	4857689	-	2	TU-1217,TU-1218
TEP-0413	Chromosome	2500981	CRV15_10155	-	-62.7908	P	-14.32	0.494994		TU-0413	Chromosome	2074532	2075792	-	Mono	2075792 P	2074532 P	1	CRV15_08290		TUC-413	Chromosome	4882222	4883269	-	1	TU-1219
TEP-0414	Chromosome	2501089	CRV15_10155	-	-7.07162	S	-17.31	0.808184		TU-0414	Chromosome	2098627	2098928	+	Inter	2098627 N	2098928 N	0	.		TUC-414	Chromosome	4904968	4906121	+	1	TU-1220
TEP-0415	Chromosome	2501235	CRV15_10160	-	-20.0678	S	-6.39	1.05325		TU-0415	Chromosome	2102391	2102837	+	Mono	2102391 P	2102837 P	1	CRV15_08410		TUC-415	Chromosome	4906083	4907186	-	1	TU-1221
TEP-0416	Chromosome	2501258	CRV15_10160	-	-30.1061	P	-5.85	1.01017		TU-0416	Chromosome	2113916	2115815	-	Poly	2115815 P	2113916 P	2	CRV15_08460,CRV15_08465		TUC-416	Chromosome	4928199	4931081	+	3	TU-1222,TU-1223,TU-1224
TEP-0417	Chromosome	2501398	CRV15_10165	-	-28.5218	P	-13.94	2.07047		TU-0417	Chromosome	2116708	2117016	-	Mono	2117016 P	2116708 P	1	CRV15_08475		TUC-417	Chromosome	4938578	4940035	+	2	TU-1225,TU-1226
TEP-0418	Chromosome	2502744	CRV15_10170	-	-19.0631	P	-33.58	0.0676577		TU-0418	Chromosome	2116728	2117016	-	Mono	2117016 P	2116728 S	1	CRV15_08475		TUC-418	Chromosome	4974612	4975667	-	1	TU-1227
TEP-0419	Chromosome	2502762	CRV15_10170	-	-15.5749	S	-21.47	0.0662282		TU-0419	Chromosome	2120035	2121047	-	Mono	2121047 P	2120035 P	1	CRV15_08500		TUC-419	Chromosome	4984746	4986675	+	2	TU-1228,TU-1229
TEP-0420	Chromosome	2502823	CRV15_10170	-	-9.01492	S	-19.15	0.0653858		TU-0420	Chromosome	2124470	2124918	-	Mono	2124918 P	2124470 P	1	CRV15_08520		TUC-420	Chromosome	4997951	5000096	-	3	TU-1230,TU-1231,TU-1232
TEP-0421	Chromosome	2502844	CRV15_10170	-	-12.4643	S	-27.06	0.169044		TU-0421	Chromosome	2124489	2124918	-	Mono	2124918 P	2124489 S	1	CRV15_08520		TUC-421	Chromosome	5000670	5001695	+	1	TU-1233
TEP-0422	Chromosome	2503582	CRV15_10170	-	-20.6183	Pre	-14.19	0.949262		TU-0422	Chromosome	2131527	2132021	-	Mono	2132021 P	2131527 P	1	CRV15_08555		TUC-422	Chromosome	5033012	5033964	-	2	TU-1234,TU-1235
TEP-0423	Chromosome	2505034	CRV15_10180	-	-527.508	P	-34.45	0.569034		TU-0423	Chromosome	2131527	2131934	-	Mono	2131934 S	2131527 P	1	CRV15_08555		TUC-423	Chromosome	5038255	5038641	+	1	TU-1236
TEP-0424	Chromosome	2505110	CRV15_10185	-	-19.2239	S	-16.23	0.500652		TU-0424	Chromosome	2143384	2148276	-	Poly	2148276 P	2143384 P	3	CRV15_08605,CRV15_08610,CRV15_08615		TUC-424	Chromosome	5044216	5045416	+	1	TU-1237
TEP-0425	Chromosome	2505188	CRV15_10185	-	-26.6786	P	-14.76	0.845093		TU-0425	Chromosome	2143452	2148276	-	Poly	2148276 P	2143452 S	3	CRV15_08605,CRV15_08610,CRV15_08615		TUC-425	Chromosome	5049400	5052784	-	6	TU-1238,TU-1240,TU-1239,TU-1242,TU-1241,TU-1243
TEP-0426	Chromosome	2505506	CRV15_10185	-	-19.5408	S	-8.78	0.481628		TU-0426	Chromosome	2144793	2148276	-	Poly	2148276 P	2144793 P	2	CRV15_08610,CRV15_08615		TUC-426	Chromosome	5056232	5057221	-	1	TU-1244
TEP-0427	Chromosome	2506097	CRV15_10195	-	-7.16137	P	-12.98	0.792143		TU-0427	Chromosome	2146466	2148276	-	Mono	2148276 P	2146466 P	1	CRV15_08615		TUC-427	Chromosome	5075300	5075581	+	1	TU-1245
TEP-0428	Chromosome	2506573	CRV15_10200	-	-5.53329	S	-21.36	1.44305		TU-0428	Chromosome	2147964	2148276	-	Pre	2148276 P	2147964 Pre	0	.		TUC-428	Chromosome	5093023	5093584	+	1	TU-1246
TEP-0429	Chromosome	2506737	CRV15_10200	-	-10.7109	P	-17.72	0.628809		TU-0429	Chromosome	2153558	2154335	+	Mono	2153558 S	2154335 P	1	CRV15_08635		TUC-429	Chromosome	5098620	5101838	+	2	TU-1247,TU-1248
TEP-0430	Chromosome	2507870	CRV15_10215	-	-209.42	P	-14.87	1.58253		TU-0430	Chromosome	2153558	2157673	+	Poly	2153558 S	2157673 P	4	CRV15_08635,CRV15_08640,CRV15_08645,CRV15_08650		TUC-430	Chromosome	5103602	5108077	+	2	TU-1249,TU-1250
TEP-0431	Chromosome	2507918	CRV15_10215	-	-26.4127	S	-17.4	1.61484		TU-0431	Chromosome	2153558	2157729	+	Poly	2153558 S	2157729 S	4	CRV15_08635,CRV15_08640,CRV15_08645,CRV15_08650		TUC-431	Chromosome	5109880	5109999	+	1	TU-1251
TEP-0432	Chromosome	2507942	CRV15_10215	-	-8.8387	S	-18.55	1.63421		TU-0432	Chromosome	2153675	2154335	+	Mono	2153675 P	2154335 P	1	CRV15_08635		TUC-432	Chromosome	5117620	5118406	+	1	TU-1252
TEP-0433	Chromosome	2507969	CRV15_10215	-	-17.5247	S	-13.55	1.49533		TU-0433	Chromosome	2153675	2157673	+	Poly	2153675 P	2157673 P	4	CRV15_08635,CRV15_08640,CRV15_08645,CRV15_08650		TUC-433	Chromosome	5146456	5146822	-	1	TU-1253
TEP-0434	Chromosome	2508835	CRV15_10230	-	-18.8141	S	-10.56	0.581179		TU-0434	Chromosome	2153675	2157729	+	Poly	2153675 P	2157729 S	4	CRV15_08635,CRV15_08640,CRV15_08645,CRV15_08650		TUC-434	Chromosome	5146711	5148147	+	2	TU-1255,TU-1254
TEP-0435	Chromosome	2509044	CRV15_10230	-	-28.2761	P	-9.5	1.31403		TU-0435	Chromosome	2165789	2166408	+	Mono	2165789 P	2166408 P	1	CRV15_08690		TUC-435	Chromosome	5148106	5149056	-	1	TU-1256
TEP-0436	Chromosome	2509319	CRV15_10235	-	-3.50188	S	-10.89	0.910202		TU-0436	Chromosome	2171999	2173301	+	Mono	2171999 P	2173301 P	1	CRV15_08720		TUC-436	Chromosome	5157488	5157871	+	2	TU-1257,TU-1258
TEP-0437	Chromosome	2509460	CRV15_10235	-	-15.3527	P	-15.28	0.757609		TU-0437	Chromosome	2171999	2174292	+	Poly	2171999 P	2174292 P	3	CRV15_08720,CRV15_08725,CRV15_08730		TUC-437	Chromosome	5163781	5163932	+	1	TU-1259
TEP-0438	Chromosome	2509562	CRV15_10240	-	-13.2775	P	-22.62	1.28399		TU-0438	Chromosome	2173637	2174292	+	Mono	2173637 P	2174292 P	1	CRV15_08730		TUC-438	Chromosome	5169624	5170302	+	6	TU-1261,TU-1260,TU-1263,TU-1262,TU-1265,TU-1264
TEP-0439	Chromosome	2512855	CRV15_10275	-	-11.512	P	-18.18	0.769029		TU-0439	Chromosome	2176332	2176769	-	Mono	2176769 P	2176332 P	1	CRV15_08745		TUC-439	Chromosome	5174305	5176750	-	3	TU-1266,TU-1267,TU-1268
TEP-0440	Chromosome	2513662	CRV15_10280	-	-17.0793	P	-16.6	0.680422		TU-0440	Chromosome	2183084	2187742	+	Poly	2183084 P	2187742 P	3	CRV15_08770,CRV15_08775,CRV15_08780		TUC-440	Chromosome	5190029	5195303	+	11	TU-1271,TU-1269,TU-1270,TU-1273,TU-1275,TU-1272,TU-1274,TU-1279,TU-1276,TU-1277,TU-1278
TEP-0441	Chromosome	2514148	CRV15_10285	-	-22.2448	P	-12.49	1.10712		TU-0441	Chromosome	2183867	2187742	+	Poly	2183867 P	2187742 P	2	CRV15_08775,CRV15_08780		TUC-441	Chromosome	5198605	5198856	-	5	TU-1280,TU-1281,TU-1282,TU-1283,TU-1284
TEP-0442	Chromosome	2514845	CRV15_10285	-	-158.583	Pre	-14.54	1.42523		TU-0442	Chromosome	2186175	2187742	+	Mono	2186175 P	2187742 P	1	CRV15_08780		TUC-442	Chromosome	5252574	5260595	+	2	TU-1285,TU-1286
TEP-0443	Chromosome	2514901	CRV15_10285	-	-283.899	Pre	-16.17	3.91264		TU-0443	Chromosome	2196615	2197817	+	Poly	2196615 P	2197817 P	2	CRV15_08820,CRV15_08825		TUC-443	Chromosome	5284422	5285808	+	3	TU-1287,TU-1288,TU-1289
TEP-0444	Chromosome	2515223	N	+	2.54637	N	-8.54	1.41959		TU-0444	Chromosome	2263777	2265133	+	Mono	2263777 P	2265133 P	1	CRV15_09120		TUC-444	Chromosome	5293051	5294522	+	1	TU-1290
TEP-0445	Chromosome	2517902	CRV15_10295	-	-41.1771	P	-38.81	0.00380028		TU-0445	Chromosome	2263777	2265564	+	Poly	2263777 P	2265564 P	2	CRV15_09120,CRV15_09125		TUC-445	Chromosome	5295412	5301265	-	2	TU-1291,TU-1292
TEP-0446	Chromosome	2519217	CRV15_10300	-	-15.912	S	-11.38	1.53015		TU-0446	Chromosome	2279012	2280270	+	Poly	2279012 P	2280270 P	2	CRV15_09180,CRV15_09185		TUC-446	Chromosome	5314728	5316516	+	2	TU-1293,TU-1294
TEP-0447	Chromosome	2519254	CRV15_10300	-	-80.2614	P	-30.98	2.03002		TU-0447	Chromosome	2279645	2280270	+	Mono	2279645 S	2280270 P	1	CRV15_09185		TUC-447	Chromosome	5316743	5319056	+	3	TU-1296,TU-1295,TU-1297
TEP-0448	Chromosome	2519295	N	+	3.09363	N	-31.05	0.584753		TU-0448	Chromosome	2279679	2280270	+	Mono	2279679 P	2280270 P	1	CRV15_09185		TUC-448	Chromosome	5358238	5365497	+	13	TU-1304,TU-1303,TU-1301,TU-1300,TU-1299,TU-1302,TU-1298,TU-1309,TU-1307,TU-1308,TU-1305,TU-1306,TU-1310
TEP-0449	Chromosome	2521111	CRV15_10305	-	-60.4557	P	-18.46	1.02249		TU-0449	Chromosome	2292220	2293047	+	Mono	2292220 P	2293047 P	1	CRV15_09255		TUC-449	Chromosome	5373884	5377659	-	3	TU-1311,TU-1313,TU-1312
TEP-0450	Chromosome	2521677	CRV15_10310	-	-10.626	P	-13.31	1.13687		TU-0450	Chromosome	2297941	2299734	-	Mono	2299734 P	2297941 S	1	CRV15_09275		TUC-450	Chromosome	5377424	5379068	+	1	TU-1314
TEP-0451	Chromosome	2522424	CRV15_10310	-	-37.3233	Pre	-21.34	5.81523		TU-0451	Chromosome	2297941	2299667	-	Mono	2299667 S	2297941 S	1	CRV15_09275		TUC-451	Chromosome	5384693	5391464	+	2	TU-1315,TU-1316
TEP-0452	Chromosome	2522731	CRV15_10320	-	-205.983	P	-39.84	0.752498		TU-0452	Chromosome	2297941	2299580	-	Mono	2299580 S	2297941 S	1	CRV15_09275		TUC-452	Chromosome	5396785	5398512	+	2	TU-1318,TU-1317
TEP-0453	Chromosome	2522752	CRV15_10320	-	-12.8353	S	-12.08	0.156325		TU-0453	Chromosome	2298181	2299734	-	Mono	2299734 P	2298181 P	1	CRV15_09275		TUC-453	Chromosome	5398465	5400500	-	2	TU-1319,TU-1320
TEP-0454	Chromosome	2522768	CRV15_10320	-	-45.0861	S	-14.42	0.0335772		TU-0454	Chromosome	2298181	2299667	-	Mono	2299667 S	2298181 P	1	CRV15_09275		TUC-454	Chromosome	5435523	5437514	-	1	TU-1321
TEP-0455	Chromosome	2530305	CRV15_10325	-	-6.01268	Pre	-9.72	2.07558		TU-0455	Chromosome	2298181	2299580	-	Mono	2299580 S	2298181 P	1	CRV15_09275		TUC-455	Chromosome	5446421	5448010	-	1	TU-1322
TEP-0456	Chromosome	2530405	CRV15_10325	-	-13.0471	Pre	-7.79	9.84418		TU-0456	Chromosome	2328947	2329755	-	Mono	2329755 P	2328947 P	1	CRV15_09405		TUC-456	Chromosome	5452722	5455374	+	8	TU-1325,TU-1324,TU-1323,TU-1327,TU-1326,TU-1328,TU-1330,TU-1329
TEP-0457	Chromosome	2530741	CRV15_10335	-	-106.137	P	-33.85	0.0207621		TU-0457	Chromosome	2349608	2350813	-	Mono	2350813 P	2349608 S	1	CRV15_09510		TUC-457	Chromosome	5467419	5469135	-	1	TU-1331
TEP-0458	Chromosome	2530860	CRV15_10335	-	-26.2737	S	-13.32	0.317995		TU-0458	Chromosome	2349608	2352592	-	Poly	2352592 P	2349608 S	2	CRV15_09510,CRV15_09515		TUC-458	Chromosome	5472947	5473445	-	1	TU-1332
TEP-0459	Chromosome	2531316	CRV15_10340	-	-6.68362	S	-25.24	1.05159		TU-0459	Chromosome	2349608	2358244	-	Poly	2358244 P	2349608 S	6	CRV15_09510,CRV15_09515,CRV15_09520,CRV15_09525,CRV15_09530,CRV15_09535		TUC-459	Chromosome	5478663	5480259	+	2	TU-1334,TU-1333
TEP-0460	Chromosome	2531336	CRV15_10340	-	-13.2622	P	-17.56	1.03042		TU-0460	Chromosome	2349649	2350813	-	Mono	2350813 P	2349649 P	1	CRV15_09510		TUC-460	Chromosome	5484295	5485578	-	1	TU-1335
TEP-0461	Chromosome	2531955	CRV15_10340	-	-101.383	Pre	-20.1	3.05514		TU-0461	Chromosome	2349649	2352592	-	Poly	2352592 P	2349649 P	2	CRV15_09510,CRV15_09515		TUC-461	Chromosome	5493712	5494054	+	1	TU-1336
TEP-0462	Chromosome	2531978	CRV15_10340	-	-26.1144	Pre	-15.96	4.65977		TU-0462	Chromosome	2349649	2358244	-	Poly	2358244 P	2349649 P	6	CRV15_09510,CRV15_09515,CRV15_09520,CRV15_09525,CRV15_09530,CRV15_09535		TUC-462	Chromosome	5494007	5494875	-	1	TU-1337
TEP-0463	Chromosome	2532307	CRV15_10345	-	-764.211	P	-36.01	0.188467		TU-0463	Chromosome	2373872	2375180	+	Poly	2373872 P	2375180 P	2	CRV15_09605,CRV15_09610		TUC-463	Chromosome	5498043	5500814	-	9	TU-1338,TU-1339,TU-1340,TU-1341,TU-1342,TU-1343,TU-1344,TU-1345,TU-1346
TEP-0464	Chromosome	2532350	CRV15_10345	-	-55.7274	S	-21.17	0.0142611		TU-0464	Chromosome	2373872	2377390	+	Poly	2373872 P	2377390 S	4	CRV15_09605,CRV15_09610,CRV15_09615,CRV15_09620		TUC-464	Chromosome	5501409	5501776	+	2	TU-1348,TU-1347
TEP-0465	Chromosome	2533807	CRV15_10355	-	-12.571	P	-14.2	1.52421		TU-0465	Chromosome	2373872	2377423	+	Poly	2373872 P	2377423 P	4	CRV15_09605,CRV15_09610,CRV15_09615,CRV15_09620		TUC-465	Chromosome	5509302	5510631	-	2	TU-1349,TU-1350
TEP-0466	Chromosome	2534801	CRV15_10355	-	-9.70774	Pre	-12.73	0.551333		TU-0466	Chromosome	2395369	2395723	-	Mono	2395723 P	2395369 P	1	CRV15_09705		TUC-466	Chromosome	5513201	5517272	+	2	TU-1351,TU-1352
TEP-0467	Chromosome	2535228	CRV15_10365	-	-120.278	P	-20	298.691		TU-0467	Chromosome	2396751	2397306	+	Mono	2396751 P	2397306 P	1	CRV15_09720		TUC-467	Chromosome	5528866	5530188	+	1	TU-1353
TEP-0468	Chromosome	2536856	CRV15_10370	+	5.48239	P	-30.21	0.0639597		TU-0468	Chromosome	2397259	2397578	-	Mono	2397578 P	2397259 P	1	CRV15_09725		TUC-468	Chromosome	5530389	5530550	+	1	TU-1354
TEP-0469	Chromosome	2540218	CRV15_10395	-	-326.861	P	-36.04	0.0505573		TU-0469	Chromosome	2397259	2398509	-	Poly	2398509 P	2397259 P	2	CRV15_09725,CRV15_09730		TUC-469	Chromosome	5579335	5580163	+	2	TU-1355,TU-1356
TEP-0470	Chromosome	2540292	CRV15_10400	-	-12.183	S	-8.26	0.191841		TU-0470	Chromosome	2397280	2397578	-	Mono	2397578 P	2397280 S	1	CRV15_09725		TUC-470	Chromosome	5588411	5588582	+	2	TU-1357,TU-1358
TEP-0471	Chromosome	2540480	CRV15_10400	-	-32.2355	S	-23.55	11.303		TU-0471	Chromosome	2397280	2398509	-	Poly	2398509 P	2397280 S	2	CRV15_09725,CRV15_09730		TUC-471	Chromosome	5592653	5594356	+	1	TU-1359
TEP-0472	Chromosome	2540525	CRV15_10400	-	-12582.6	P	-14.03	115.175		TU-0472	Chromosome	2400211	2401424	-	Mono	2401424 P	2400211 P	1	CRV15_09750		TUC-472	Chromosome	5618562	5620464	+	2	TU-1360,TU-1361
TEP-0473	Chromosome	2540602	CRV15_10405	-	-27.922	P	-26.76	137.661		TU-0473	Chromosome	2402785	2404684	-	Poly	2404684 P	2402785 P	2	CRV15_09760,CRV15_09765		TUC-473	Chromosome	5621300	5621456	-	1	TU-1362
TEP-0474	Chromosome	2544487	CRV15_10430	-	-989.171	P	-13.96	0.974365		TU-0474	Chromosome	2404860	2405669	+	Mono	2404860 P	2405669 P	1	CRV15_09770		TUC-474	Chromosome	5621615	5623138	+	1	TU-1363
TEP-0475	Chromosome	2545305	CRV15_10435	+	33.4318	P	-17.74	0.318969		TU-0475	Chromosome	2427346	2427819	-	Mono	2427819 P	2427346 P	1	CRV15_09840		TUC-475	Chromosome	5660027	5660739	-	1	TU-1364
TEP-0476	Chromosome	2545335	CRV15_10435	+	23.2835	S	-29.95	0.376197		TU-0476	Chromosome	2427346	2427790	-	Mono	2427790 S	2427346 P	1	CRV15_09840		TUC-476	Chromosome	5663144	5664094	+	1	TU-1365
TEP-0477	Chromosome	2547815	CRV15_10460	-	-8.18637	P	-11.94	0.423191		TU-0477	Chromosome	2429498	2431183	+	Mono	2429498 I	2431183 P	1	CRV15_09850		TUC-477	Chromosome	5664926	5665360	-	1	TU-1366
TEP-0478	Chromosome	2566199	CRV15_10530	+	3.41213	P	-11.91	0.0253954		TU-0478	Chromosome	2433531	2434175	-	Mono	2434175 P	2433531 P	1	CRV15_09860		TUC-478	Chromosome	5665417	5671552	+	14	TU-1368,TU-1369,TU-1370,TU-1367,TU-1372,TU-1373,TU-1371,TU-1374,TU-1377,TU-1375,TU-1376,TU-1379,TU-1378,TU-1380
TEP-0479	Chromosome	2574079	CRV15_10570	+	4.45739	P	-35.75	0.0191661		TU-0479	Chromosome	2433531	2435732	-	Poly	2435732 P	2433531 P	3	CRV15_09860,CRV15_09865,CRV15_09870		TUC-479	Chromosome	5675768	5681081	+	3	TU-1381,TU-1383,TU-1382
TEP-0480	Chromosome	2579404	CRV15_10595	-	-1.13172	P	-29.59	0.020275		TU-0480	Chromosome	2433531	2434575	-	Poly	2434575 P	2433531 P	2	CRV15_09860,CRV15_09865		TUC-480	Chromosome	5710712	5712523	+	5	TU-1385,TU-1388,TU-1384,TU-1387,TU-1386
TEP-0481	Chromosome	2584120	CRV15_10610	-	-9.92117	P	-41.13	0.0386596		TU-0481	Chromosome	2434047	2434575	-	Mono	2434575 P	2434047 P	1	CRV15_09865		TUC-481	Chromosome	5743918	5745182	+	2	TU-1389,TU-1390
TEP-0482	Chromosome	2584155	CRV15_10610	-	-3.14781	S	-12.56	0.0324305		TU-0482	Chromosome	2434047	2435732	-	Poly	2435732 P	2434047 P	2	CRV15_09865,CRV15_09870		TUC-482	Chromosome	5748976	5749783	-	1	TU-1391
TEP-0483	Chromosome	2602212	CRV15_10680	+	19.9595	P	-35.4	0.114285		TU-0483	Chromosome	2434747	2435732	-	Mono	2435732 P	2434747 P	1	CRV15_09870		TUC-483	Chromosome	5773519	5774119	-	1	TU-1392
TEP-0484	Chromosome	2602236	CRV15_10685	-	-5.09275	P	-24.24	0.102535		TU-0484	Chromosome	2439482	2441160	-	Mono	2441160 P	2439482 P	1	CRV15_09895		TUC-484	Chromosome	5774013	5774909	+	4	TU-1394,TU-1393,TU-1396,TU-1395
TEP-0485	Chromosome	2609018	CRV15_10720	+	176.332	P	-8.51	0.584039		TU-0485	Chromosome	2452714	2452806	-	Pre	2452806 P	2452714 Pre	0	.		TUC-485	Chromosome	5780080	5782070	-	1	TU-1397
TEP-0486	Chromosome	2609133	CRV15_10725	+	323.183	P	-36.55	0.00114817		TU-0486	Chromosome	2458801	2460014	-	Mono	2460014 S	2458801 P	1	CRV15_09945		TUC-486	Chromosome	5790348	5791292	+	2	TU-1399,TU-1398
TEP-0487	Chromosome	2609330	CRV15_10725	+	3.04109	S	-18.25	0.000887401		TU-0487	Chromosome	2458801	2459979	-	Mono	2459979 P	2458801 P	1	CRV15_09945		TUC-487	Chromosome	5793824	5794686	+	4	TU-1400,TU-1401,TU-1402,TU-1403
TEP-0488	Chromosome	2610837	CRV15_10730	-	-14.094	Pre	-13.61	0.690045		TU-0488	Chromosome	2458801	2463485	-	Poly	2463485 P	2458801 P	4	CRV15_09945,CRV15_09950,CRV15_09955,CRV15_09960		TUC-488	Chromosome	5802842	5805253	-	8	TU-1405,TU-1404,TU-1406,TU-1409,TU-1407,TU-1408,TU-1410,TU-1411
TEP-0489	Chromosome	2611338	CRV15_10735	-	-58.1113	P	-20.53	0.0117755		TU-0489	Chromosome	2460118	2463485	-	Poly	2463485 P	2460118 P	3	CRV15_09950,CRV15_09955,CRV15_09960		TUC-489	Chromosome	5810366	5814967	+	8	TU-1414,TU-1413,TU-1412,TU-1416,TU-1415,TU-1419,TU-1418,TU-1417
TEP-0490	Chromosome	2617871	CRV15_10775	-	-2.54637	P	-22	0.0383243		TU-0490	Chromosome	2460118	2462634	-	Poly	2462634 S	2460118 P	2	CRV15_09950,CRV15_09955		TUC-490	Chromosome	5823988	5825218	+	3	TU-1420,TU-1422,TU-1421
TEP-0491	Chromosome	2624746	CRV15_10805	+	5.0216	Pre	-18.63	4.2261		TU-0491	Chromosome	2460118	2462572	-	Poly	2462572 P	2460118 P	2	CRV15_09950,CRV15_09955		TUC-491	Chromosome	5825479	5826160	-	1	TU-1423
TEP-0492	Chromosome	2636477	CRV15_10855	-	-4.65057	A	-16.03	0.717604		TU-0492	Chromosome	2468102	2470327	-	Poly	2470327 P	2468102 P	2	CRV15_09990,CRV15_09995		TUC-492	Chromosome	5826440	5839968	+	14	TU-1426,TU-1429,TU-1430,TU-1428,TU-1425,TU-1424,TU-1427,TU-1433,TU-1431,TU-1435,TU-1432,TU-1434,TU-1436,TU-1437
TEP-0493	Chromosome	2637023	CRV15_10855	+	16.6201	P	-8.34	0.53834		TU-0493	Chromosome	2468180	2470327	-	Poly	2470327 P	2468180 S	2	CRV15_09990,CRV15_09995		TUC-493	Chromosome	5849776	5849938	-	1	TU-1438
TEP-0494	Chromosome	2637160	CRV15_10855	+	11.5646	S	-17.92	0.600507		TU-0494	Chromosome	2469594	2470327	-	Mono	2470327 P	2469594 S	1	CRV15_09995		TUC-494	Chromosome	5855245	5856751	+	2	TU-1439,TU-1440
TEP-0495	Chromosome	2655415	CRV15_10925	+	3.21731	P	-13.27	0.0310068		TU-0495	Chromosome	2469719	2470327	-	Mono	2470327 P	2469719 S	1	CRV15_09995		TUC-495	Chromosome	5867678	5867909	+	3	TU-1441,TU-1443,TU-1442
TEP-0496	Chromosome	2655446	CRV15_10930	-	-12.9962	P	-8.5	0.0290553		TU-0496	Chromosome	2469856	2470327	-	Mono	2470327 P	2469856 P	1	CRV15_09995		TUC-496	Chromosome	5881806	5884091	+	3	TU-1444,TU-1445,TU-1446
TEP-0497	Chromosome	2656841	CRV15_10935	+	6.34815	Pre	-21.65	0.754132		TU-0497	Chromosome	2474198	2474836	-	Mono	2474836 P	2474198 P	1	CRV15_10015		TUC-497	Chromosome	5884090	5884683	-	1	TU-1447
TEP-0498	Chromosome	2656917	CRV15_10935	+	7295.92	P	-14.51	0.671709		TU-0498	Chromosome	2493019	2494365	-	Poly	2494365 S	2493019 P	2	CRV15_10110,CRV15_10115		TUC-498	Chromosome	5889131	5889786	-	6	TU-1450,TU-1448,TU-1449,TU-1453,TU-1452,TU-1451
TEP-0499	Chromosome	2664197	CRV15_10975	+	2.28041	P	-35.31	0.123516		TU-0499	Chromosome	2493019	2494289	-	Poly	2494289 P	2493019 P	2	CRV15_10110,CRV15_10115		TUC-499	Chromosome	5897157	5899525	+	1	TU-1454
TEP-0500	Chromosome	2668185	CRV15_10990	-	-3.02248	P	-34.27	1.81522		TU-0500	Chromosome	2494084	2495998	-	Mono	2495998 P	2494084 P	1	CRV15_10120		TUC-500	Chromosome	5942005	5949864	+	15	TU-1460,TU-1456,TU-1459,TU-1458,TU-1455,TU-1457,TU-1461,TU-1463,TU-1466,TU-1468,TU-1462,TU-1467,TU-1465,TU-1464,TU-1469
TEP-0501	Chromosome	2671844	CRV15_10995	+	7.65773	S	-13.92	0.327032		TU-0501	Chromosome	2498060	2501682	-	Poly	2501682 P	2498060 P	6	CRV15_10135,CRV15_10140,CRV15_10145,CRV15_10150,CRV15_10155,CRV15_10160		TUC-501	Chromosome	5952606	5952867	+	3	TU-1470,TU-1472,TU-1471
TEP-0502	Chromosome	2672139	CRV15_10995	+	17.7704	P	-10.3	1.01466		TU-0502	Chromosome	2498060	2499886	-	Poly	2499886 P	2498060 P	2	CRV15_10135,CRV15_10140		TUC-502	Chromosome	5955805	5956265	-	2	TU-1474,TU-1473
TEP-0503	Chromosome	2673448	CRV15_11005	+	30.8345	S	-10.09	0.0276263		TU-0503	Chromosome	2499851	2501682	-	Poly	2501682 P	2499851 P	4	CRV15_10145,CRV15_10150,CRV15_10155,CRV15_10160		TUC-503	Chromosome	5963190	5964581	+	1	TU-1475
TEP-0504	Chromosome	2673473	CRV15_11005	+	30.9073	P	-20.64	0.0281202		TU-0504	Chromosome	2500002	2501682	-	Poly	2501682 P	2500002 S	4	CRV15_10145,CRV15_10150,CRV15_10155,CRV15_10160		TUC-504	Chromosome	5986917	5987253	+	2	TU-1476,TU-1477
TEP-0505	Chromosome	2691455	CRV15_11070	-	-90.9569	P	-40.71	0.0802063		TU-0505	Chromosome	2500455	2501682	-	Poly	2501682 P	2500455 P	3	CRV15_10150,CRV15_10155,CRV15_10160		TUC-505	Chromosome	5993151	5993685	+	1	TU-1478
TEP-0506	Chromosome	2692120	CRV15_11075	-	-0.247359	P	-35.2	3.25684		TU-0506	Chromosome	2500816	2501682	-	Poly	2501682 P	2500816 S	2	CRV15_10155,CRV15_10160		TUC-506	Chromosome	5997746	6000578	-	1	TU-1479
TEP-0507	Chromosome	2703089	CRV15_11110	+	2.13976	P	-20.68	1.07528		TU-0507	Chromosome	2500981	2501682	-	Poly	2501682 P	2500981 P	2	CRV15_10155,CRV15_10160		TUC-507	Chromosome	6024640	6026196	+	4	TU-1480,TU-1481,TU-1482,TU-1483
TEP-0508	Chromosome	2703716	CRV15_11130	-	-48.7286	P	-20.54	0.0358563		TU-0508	Chromosome	2501089	2501682	-	Poly	2501682 P	2501089 S	2	CRV15_10155,CRV15_10160		TUC-508	Chromosome	6032033	6035225	-	2	TU-1485,TU-1484
TEP-0509	Chromosome	2703750	CRV15_11130	-	-16.5473	S	-14.71	0.0349364		TU-0509	Chromosome	2501235	2501682	-	Mono	2501682 P	2501235 S	1	CRV15_10160		TUC-509	Chromosome	6041522	6041741	-	1	TU-1486
TEP-0510	Chromosome	2703766	CRV15_11120	+	1.21983	P	-26.9	0.111431		TU-0510	Chromosome	2501258	2501682	-	Mono	2501682 P	2501258 P	1	CRV15_10160		TUC-510	Chromosome	6069893	6072645	-	1	TU-1487
TEP-0511	Chromosome	2705876	CRV15_11150	-	-41.0676	P	-20	0.134407		TU-0511	Chromosome	2501398	2502735	-	Mono	2502735 P	2501398 P	1	CRV15_10165		TUC-511	Chromosome	6097634	6098844	-	1	TU-1488
TEP-0512	Chromosome	2705924	CRV15_11150	-	-3.34099	S	-11.17	0.17774		TU-0512	Chromosome	2502744	2503787	-	Mono	2503787 P	2502744 P	1	CRV15_10170		TUC-512	Chromosome	6104973	6105645	-	1	TU-1489
TEP-0513	Chromosome	2706305	N	-	-37.2976	N	-32.72	19.1952		TU-0513	Chromosome	2502744	2515127	-	Poly	2515127 P	2502744 P	23	CRV15_10170,CRV15_10175,CRV15_10180,CRV15_10185,CRV15_10190,CRV15_10195,CRV15_10200,CRV15_10205,CRV15_10215,CRV15_10220,CRV15_10225,CRV15_10230,CRV15_10235,CRV15_10240,CRV15_10245,CRV15_10250,CRV15_10255,CRV15_10260,CRV15_10265,CRV15_10270,CRV15_10275,CRV15_10280,CRV15_10285		TUC-513	Chromosome	6154742	6169883	+	3	TU-1490,TU-1491,TU-1492
TEP-0514	Chromosome	2707062	CRV15_11165	-	-12.6252	P	-27.84	0.214884		TU-0514	Chromosome	2502744	2514857	-	Poly	2514857 S	2502744 P	23	CRV15_10170,CRV15_10175,CRV15_10180,CRV15_10185,CRV15_10190,CRV15_10195,CRV15_10200,CRV15_10205,CRV15_10215,CRV15_10220,CRV15_10225,CRV15_10230,CRV15_10235,CRV15_10240,CRV15_10245,CRV15_10250,CRV15_10255,CRV15_10260,CRV15_10265,CRV15_10270,CRV15_10275,CRV15_10280,CRV15_10285		TUC-514	Chromosome	6227043	6228414	+	2	TU-1494,TU-1493
TEP-0515	Chromosome	2710256	N	-	-14.8514	N	-13.52	0.607476		TU-0515	Chromosome	2502744	2507891	-	Poly	2507891 P	2502744 P	8	CRV15_10170,CRV15_10175,CRV15_10180,CRV15_10185,CRV15_10190,CRV15_10195,CRV15_10200,CRV15_10205		TUC-515	Chromosome	6245429	6245811	-	1	TU-1495
TEP-0516	Chromosome	2710289	N	-	-36.6726	N	-12.36	0.602331		TU-0516	Chromosome	2502744	2504995	-	Poly	2504995 P	2502744 P	2	CRV15_10170,CRV15_10175		TUC-516	Chromosome	6302625	6303291	+	1	TU-1496
TEP-0517	Chromosome	2726306	CRV15_11225	+	6.27701	P	-24.03	0.17974		TU-0517	Chromosome	2502762	2503787	-	Mono	2503787 P	2502762 S	1	CRV15_10170		TUC-517	Chromosome	6314414	6316546	-	1	TU-1497
TEP-0518	Chromosome	2755294	CRV15_11355	+	5.67722	P	-31.92	0.0159824		TU-0518	Chromosome	2502762	2515127	-	Poly	2515127 P	2502762 S	23	CRV15_10170,CRV15_10175,CRV15_10180,CRV15_10185,CRV15_10190,CRV15_10195,CRV15_10200,CRV15_10205,CRV15_10215,CRV15_10220,CRV15_10225,CRV15_10230,CRV15_10235,CRV15_10240,CRV15_10245,CRV15_10250,CRV15_10255,CRV15_10260,CRV15_10265,CRV15_10270,CRV15_10275,CRV15_10280,CRV15_10285		TUC-518	Chromosome	6338131	6341530	+	3	TU-1500,TU-1498,TU-1499
TEP-0519	Chromosome	2759011	CRV15_11380	-	-1.45022	P	-21.56	0.084691		TU-0519	Chromosome	2502762	2514857	-	Poly	2514857 S	2502762 S	23	CRV15_10170,CRV15_10175,CRV15_10180,CRV15_10185,CRV15_10190,CRV15_10195,CRV15_10200,CRV15_10205,CRV15_10215,CRV15_10220,CRV15_10225,CRV15_10230,CRV15_10235,CRV15_10240,CRV15_10245,CRV15_10250,CRV15_10255,CRV15_10260,CRV15_10265,CRV15_10270,CRV15_10275,CRV15_10280,CRV15_10285		TUC-519	Chromosome	6364724	6365385	-	2	TU-1501,TU-1502
TEP-0520	Chromosome	2770298	CRV15_11415	+	1.78569	P	-34.96	0.174281		TU-0520	Chromosome	2502762	2507891	-	Poly	2507891 P	2502762 S	8	CRV15_10170,CRV15_10175,CRV15_10180,CRV15_10185,CRV15_10190,CRV15_10195,CRV15_10200,CRV15_10205		TUC-520	Chromosome	6374060	6374658	-	1	TU-1503
TEP-0521	Chromosome	2773610	CRV15_11430	-	-13.3858	P	-34.5	0.0952786		TU-0521	Chromosome	2502762	2504995	-	Poly	2504995 P	2502762 S	2	CRV15_10170,CRV15_10175		TUC-521	Chromosome	6419389	6422544	-	1	TU-1504
TEP-0522	Chromosome	2777520	N	+	110.939	N	-15.72	0.0897484		TU-0522	Chromosome	2502823	2503787	-	Mono	2503787 P	2502823 S	1	CRV15_10170		TUC-522	Chromosome	6443973	6445124	+	1	TU-1505
TEP-0523	Chromosome	2793142	CRV15_11500	+	15.0309	P	-26.82	0.0463946		TU-0523	Chromosome	2502823	2515127	-	Poly	2515127 P	2502823 S	23	CRV15_10170,CRV15_10175,CRV15_10180,CRV15_10185,CRV15_10190,CRV15_10195,CRV15_10200,CRV15_10205,CRV15_10215,CRV15_10220,CRV15_10225,CRV15_10230,CRV15_10235,CRV15_10240,CRV15_10245,CRV15_10250,CRV15_10255,CRV15_10260,CRV15_10265,CRV15_10270,CRV15_10275,CRV15_10280,CRV15_10285		TUC-523	Chromosome	6447053	6448480	-	2	TU-1506,TU-1507
TEP-0524	Chromosome	2805278	CRV15_11580	-	-253.956	P	-24.51	0.0255139		TU-0524	Chromosome	2502823	2514857	-	Poly	2514857 S	2502823 S	23	CRV15_10170,CRV15_10175,CRV15_10180,CRV15_10185,CRV15_10190,CRV15_10195,CRV15_10200,CRV15_10205,CRV15_10215,CRV15_10220,CRV15_10225,CRV15_10230,CRV15_10235,CRV15_10240,CRV15_10245,CRV15_10250,CRV15_10255,CRV15_10260,CRV15_10265,CRV15_10270,CRV15_10275,CRV15_10280,CRV15_10285		TUC-524	Chromosome	6482326	6483476	+	1	TU-1508
TEP-0525	Chromosome	2838268	CRV15_11725	+	66.47	P	-32.68	0.640835		TU-0525	Chromosome	2502823	2507891	-	Poly	2507891 P	2502823 S	8	CRV15_10170,CRV15_10175,CRV15_10180,CRV15_10185,CRV15_10190,CRV15_10195,CRV15_10200,CRV15_10205		TUC-525	Chromosome	6551107	6551998	+	1	TU-1509
TEP-0526	Chromosome	2838631	CRV15_11725	+	18.6159	S	-5.99	1.08888		TU-0526	Chromosome	2502823	2504995	-	Poly	2504995 P	2502823 S	2	CRV15_10170,CRV15_10175		TUC-526	Chromosome	6552864	6556511	-	4	TU-1513,TU-1511,TU-1510,TU-1512
TEP-0527	Chromosome	2844175	CRV15_11760	-	-10.6632	P	-29.5	0.570606		TU-0527	Chromosome	2502844	2503787	-	Mono	2503787 P	2502844 S	1	CRV15_10170		TUC-527	Chromosome	6586445	6586771	+	1	TU-1514
TEP-0528	Chromosome	2847361	N	+	4.61335	N	-16.99	0.668523		TU-0528	Chromosome	2502844	2515127	-	Poly	2515127 P	2502844 S	23	CRV15_10170,CRV15_10175,CRV15_10180,CRV15_10185,CRV15_10190,CRV15_10195,CRV15_10200,CRV15_10205,CRV15_10215,CRV15_10220,CRV15_10225,CRV15_10230,CRV15_10235,CRV15_10240,CRV15_10245,CRV15_10250,CRV15_10255,CRV15_10260,CRV15_10265,CRV15_10270,CRV15_10275,CRV15_10280,CRV15_10285		TUC-528	Chromosome	6745554	6746205	+	1	TU-1515
TEP-0529	Chromosome	2847373	CRV15_11775	-	-22.5075	P	-8.98	0.010693		TU-0529	Chromosome	2502844	2514857	-	Poly	2514857 S	2502844 S	23	CRV15_10170,CRV15_10175,CRV15_10180,CRV15_10185,CRV15_10190,CRV15_10195,CRV15_10200,CRV15_10205,CRV15_10215,CRV15_10220,CRV15_10225,CRV15_10230,CRV15_10235,CRV15_10240,CRV15_10245,CRV15_10250,CRV15_10255,CRV15_10260,CRV15_10265,CRV15_10270,CRV15_10275,CRV15_10280,CRV15_10285		TUC-529	Plasmid	23486	23826	-	1	TU-1516
TEP-0530	Chromosome	2852351	CRV15_11805	-	-2.5108	P	-17.71	1.75697		TU-0530	Chromosome	2502844	2507891	-	Poly	2507891 P	2502844 S	8	CRV15_10170,CRV15_10175,CRV15_10180,CRV15_10185,CRV15_10190,CRV15_10195,CRV15_10200,CRV15_10205		TUC-530	Plasmid	24687	25123	+	1	TU-1517
TEP-0531	Chromosome	2854416	CRV15_11820	+	394.126	P	-37.02	0.0419539		TU-0531	Chromosome	2502844	2504995	-	Poly	2504995 P	2502844 S	2	CRV15_10170,CRV15_10175		TUC-531	Plasmid	64573	65569	-	2	TU-1518,TU-1519
TEP-0532	Chromosome	2865072	CRV15_11890	+	3.1292	P	-16.62	0.0895974		TU-0532	Chromosome	2503582	2503787	-	Pre	2503787 P	2503582 Pre	0	.		TUC-532	Plasmid	78211	78350	+	1	TU-1520
TEP-0533	Chromosome	2892729	CRV15_11995	-	-8.23891	P	-10.66	0.471315		TU-0533	Chromosome	2505034	2515127	-	Poly	2515127 P	2505034 P	21	CRV15_10180,CRV15_10185,CRV15_10190,CRV15_10195,CRV15_10200,CRV15_10205,CRV15_10215,CRV15_10220,CRV15_10225,CRV15_10230,CRV15_10235,CRV15_10240,CRV15_10245,CRV15_10250,CRV15_10255,CRV15_10260,CRV15_10265,CRV15_10270,CRV15_10275,CRV15_10280,CRV15_10285		TUC-533	Plasmid	110476	111060	+	1	TU-1521
TEP-0534	Chromosome	2898298	CRV15_12025	-	-12.432	P	-32.95	0.00239943		TU-0534	Chromosome	2505034	2514857	-	Poly	2514857 S	2505034 P	21	CRV15_10180,CRV15_10185,CRV15_10190,CRV15_10195,CRV15_10200,CRV15_10205,CRV15_10215,CRV15_10220,CRV15_10225,CRV15_10230,CRV15_10235,CRV15_10240,CRV15_10245,CRV15_10250,CRV15_10255,CRV15_10260,CRV15_10265,CRV15_10270,CRV15_10275,CRV15_10280,CRV15_10285		TUC-534	Plasmid	196906	198306	+	2	TU-1522,TU-1523
TEP-0535	Chromosome	2898334	CRV15_12020	+	32.7252	P	-27.74	0.137334		TU-0535	Chromosome	2505034	2507891	-	Poly	2507891 P	2505034 P	6	CRV15_10180,CRV15_10185,CRV15_10190,CRV15_10195,CRV15_10200,CRV15_10205		TUC-535	Plasmid	201992	202973	+	3	TU-1524,TU-1525,TU-1526
TEP-0536	Chromosome	2900352	CRV15_12045	+	15.9508	P	-16.65	2.21176		TU-0536	Chromosome	2505110	2515127	-	Poly	2515127 P	2505110 S	20	CRV15_10185,CRV15_10190,CRV15_10195,CRV15_10200,CRV15_10205,CRV15_10215,CRV15_10220,CRV15_10225,CRV15_10230,CRV15_10235,CRV15_10240,CRV15_10245,CRV15_10250,CRV15_10255,CRV15_10260,CRV15_10265,CRV15_10270,CRV15_10275,CRV15_10280,CRV15_10285		TUC-536	Plasmid	203232	204256	+	1	TU-1527
TEP-0537	Chromosome	2902052	CRV15_12050	+	1.5739	P	-30.4	0.434327		TU-0537	Chromosome	2505110	2514857	-	Poly	2514857 S	2505110 S	20	CRV15_10185,CRV15_10190,CRV15_10195,CRV15_10200,CRV15_10205,CRV15_10215,CRV15_10220,CRV15_10225,CRV15_10230,CRV15_10235,CRV15_10240,CRV15_10245,CRV15_10250,CRV15_10255,CRV15_10260,CRV15_10265,CRV15_10270,CRV15_10275,CRV15_10280,CRV15_10285		TUC-537	Plasmid	204152	204463	-	2	TU-1528,TU-1529
TEP-0538	Chromosome	2915114	CRV15_12115	-	-14.963	S	-11.21	0.0747566		TU-0538	Chromosome	2505110	2507891	-	Poly	2507891 P	2505110 S	5	CRV15_10185,CRV15_10190,CRV15_10195,CRV15_10200,CRV15_10205		TUC-538	Plasmid	232467	233968	-	6	TU-1530,TU-1531,TU-1532,TU-1533,TU-1534,TU-1535
TEP-0539	Chromosome	2915150	CRV15_12115	-	-34.4124	P	-10.69	0.0553566		TU-0539	Chromosome	2505188	2515127	-	Poly	2515127 P	2505188 P	20	CRV15_10185,CRV15_10190,CRV15_10195,CRV15_10200,CRV15_10205,CRV15_10215,CRV15_10220,CRV15_10225,CRV15_10230,CRV15_10235,CRV15_10240,CRV15_10245,CRV15_10250,CRV15_10255,CRV15_10260,CRV15_10265,CRV15_10270,CRV15_10275,CRV15_10280,CRV15_10285		TUC-539	Plasmid	236244	237612	-	1	TU-1536
TEP-0540	Chromosome	2928409	CRV15_12175	+	18.2619	P	-24.52	0.266372		TU-0540	Chromosome	2505188	2514857	-	Poly	2514857 S	2505188 P	20	CRV15_10185,CRV15_10190,CRV15_10195,CRV15_10200,CRV15_10205,CRV15_10215,CRV15_10220,CRV15_10225,CRV15_10230,CRV15_10235,CRV15_10240,CRV15_10245,CRV15_10250,CRV15_10255,CRV15_10260,CRV15_10265,CRV15_10270,CRV15_10275,CRV15_10280,CRV15_10285		TUC-540	Plasmid	256387	257245	-	2	TU-1537,TU-1538
TEP-0541	Chromosome	2938930	CRV15_12230	-	-2.67005	P	-32.17	0.146038		TU-0541	Chromosome	2505188	2507891	-	Poly	2507891 P	2505188 P	5	CRV15_10185,CRV15_10190,CRV15_10195,CRV15_10200,CRV15_10205		TUC-541	Plasmid	342204	343955	-	2	TU-1540,TU-1539
TEP-0542	Chromosome	2940262	CRV15_12235	+	8.75059	Pre	-24.01	2.29282		TU-0542	Chromosome	2505506	2515127	-	Poly	2515127 P	2505506 S	20	CRV15_10185,CRV15_10190,CRV15_10195,CRV15_10200,CRV15_10205,CRV15_10215,CRV15_10220,CRV15_10225,CRV15_10230,CRV15_10235,CRV15_10240,CRV15_10245,CRV15_10250,CRV15_10255,CRV15_10260,CRV15_10265,CRV15_10270,CRV15_10275,CRV15_10280,CRV15_10285		TUC-542	Plasmid	355728	356319	-	3	TU-1543,TU-1541,TU-1542
TEP-0543	Chromosome	2942096	CRV15_12240	+	14.8207	P	-30.89	14.0483		TU-0543	Chromosome	2505506	2514857	-	Poly	2514857 S	2505506 S	20	CRV15_10185,CRV15_10190,CRV15_10195,CRV15_10200,CRV15_10205,CRV15_10215,CRV15_10220,CRV15_10225,CRV15_10230,CRV15_10235,CRV15_10240,CRV15_10245,CRV15_10250,CRV15_10255,CRV15_10260,CRV15_10265,CRV15_10270,CRV15_10275,CRV15_10280,CRV15_10285		TUC-543	Plasmid	403125	405015	-	2	TU-1544,TU-1545
TEP-0544	Chromosome	2942678	CRV15_12245	+	16.8894	S	-14.67	0.159394		TU-0544	Chromosome	2505506	2507891	-	Poly	2507891 P	2505506 S	5	CRV15_10185,CRV15_10190,CRV15_10195,CRV15_10200,CRV15_10205		TUC-544	Plasmid	407843	408730	-	2	TU-1546,TU-1548
TEP-0545	Chromosome	2942741	CRV15_12245	+	50.5652	S	-21.45	0.0601355		TU-0545	Chromosome	2506097	2515127	-	Poly	2515127 P	2506097 P	18	CRV15_10195,CRV15_10200,CRV15_10205,CRV15_10215,CRV15_10220,CRV15_10225,CRV15_10230,CRV15_10235,CRV15_10240,CRV15_10245,CRV15_10250,CRV15_10255,CRV15_10260,CRV15_10265,CRV15_10270,CRV15_10275,CRV15_10280,CRV15_10285		TUC-545	Plasmid	407878	408080	+	1	TU-1547
TEP-0546	Chromosome	2942835	CRV15_12245	+	132.421	P	-37.59	0.00269048		TU-0546	Chromosome	2506097	2514857	-	Poly	2514857 S	2506097 P	18	CRV15_10195,CRV15_10200,CRV15_10205,CRV15_10215,CRV15_10220,CRV15_10225,CRV15_10230,CRV15_10235,CRV15_10240,CRV15_10245,CRV15_10250,CRV15_10255,CRV15_10260,CRV15_10265,CRV15_10270,CRV15_10275,CRV15_10280,CRV15_10285		TUC-546	Plasmid	488425	490144	-	1	TU-1549
TEP-0547	Chromosome	2944973	CRV15_12255	+	119.246	P	-37.72	0.00500617		TU-0547	Chromosome	2506097	2507891	-	Poly	2507891 P	2506097 P	3	CRV15_10195,CRV15_10200,CRV15_10205		TUC-547	Plasmid	509001	509963	+	1	TU-1550
TEP-0548	Chromosome	2947258	CRV15_12260	+	4.91489	S	-13.32	0.0497033		TU-0548	Chromosome	2506573	2515127	-	Poly	2515127 P	2506573 S	17	CRV15_10200,CRV15_10205,CRV15_10215,CRV15_10220,CRV15_10225,CRV15_10230,CRV15_10235,CRV15_10240,CRV15_10245,CRV15_10250,CRV15_10255,CRV15_10260,CRV15_10265,CRV15_10270,CRV15_10275,CRV15_10280,CRV15_10285		TUC-548	Plasmid	528656	529053	+	1	TU-1551
TEP-0549	Chromosome	2947279	CRV15_12260	+	5.39264	P	-18.94	0.0604981		TU-0549	Chromosome	2506573	2514857	-	Poly	2514857 S	2506573 S	17	CRV15_10200,CRV15_10205,CRV15_10215,CRV15_10220,CRV15_10225,CRV15_10230,CRV15_10235,CRV15_10240,CRV15_10245,CRV15_10250,CRV15_10255,CRV15_10260,CRV15_10265,CRV15_10270,CRV15_10275,CRV15_10280,CRV15_10285		TUC-549	Plasmid	537285	537971	+	1	TU-1552
TEP-0550	Chromosome	2949688	N	-	-1.52137	N	-27.27	1.99206		TU-0550	Chromosome	2506573	2507891	-	Poly	2507891 P	2506573 S	2	CRV15_10200,CRV15_10205		TUC-550	Plasmid	609374	610369	+	1	TU-1553
TEP-0551	Chromosome	2959244	CRV15_12320	-	-53.9877	S	-28.28	2.03102		TU-0551	Chromosome	2506737	2515127	-	Poly	2515127 P	2506737 P	17	CRV15_10200,CRV15_10205,CRV15_10215,CRV15_10220,CRV15_10225,CRV15_10230,CRV15_10235,CRV15_10240,CRV15_10245,CRV15_10250,CRV15_10255,CRV15_10260,CRV15_10265,CRV15_10270,CRV15_10275,CRV15_10280,CRV15_10285		TUC-551	Plasmid	625440	626090	+	1	TU-1554
TEP-0552	Chromosome	2959286	CRV15_12320	-	-1864.36	P	-17.75	9.81098		TU-0552	Chromosome	2506737	2514857	-	Poly	2514857 S	2506737 P	17	CRV15_10200,CRV15_10205,CRV15_10215,CRV15_10220,CRV15_10225,CRV15_10230,CRV15_10235,CRV15_10240,CRV15_10245,CRV15_10250,CRV15_10255,CRV15_10260,CRV15_10265,CRV15_10270,CRV15_10275,CRV15_10280,CRV15_10285		TUC-552	Plasmid	634822	635777	-	1	TU-1555
TEP-0553	Chromosome	2968932	CRV15_12370	-	-18.0178	S	-15.49	0.0402045		TU-0553	Chromosome	2506737	2507891	-	Poly	2507891 P	2506737 P	2	CRV15_10200,CRV15_10205		TUC-553	Plasmid	637607	638727	+	1	TU-1556
TEP-0554	Chromosome	2968942	N	+	239.523	N	-14.8	21.4747		TU-0554	Chromosome	2507870	2515127	-	Poly	2515127 P	2507870 P	15	CRV15_10215,CRV15_10220,CRV15_10225,CRV15_10230,CRV15_10235,CRV15_10240,CRV15_10245,CRV15_10250,CRV15_10255,CRV15_10260,CRV15_10265,CRV15_10270,CRV15_10275,CRV15_10280,CRV15_10285		TUC-554	Plasmid	641169	641473	-	1	TU-1557
TEP-0555	Chromosome	2969004	CRV15_12370	-	-1812.95	P	-13.28	0.0372271		TU-0555	Chromosome	2507870	2514857	-	Poly	2514857 S	2507870 P	15	CRV15_10215,CRV15_10220,CRV15_10225,CRV15_10230,CRV15_10235,CRV15_10240,CRV15_10245,CRV15_10250,CRV15_10255,CRV15_10260,CRV15_10265,CRV15_10270,CRV15_10275,CRV15_10280,CRV15_10285		TUC-555	Plasmid	686490	687321	-	1	TU-1558
TEP-0556	Chromosome	2974686	CRV15_12395	+	1.46719	S	-12.57	0.123943		TU-0556	Chromosome	2507918	2515127	-	Poly	2515127 P	2507918 S	15	CRV15_10215,CRV15_10220,CRV15_10225,CRV15_10230,CRV15_10235,CRV15_10240,CRV15_10245,CRV15_10250,CRV15_10255,CRV15_10260,CRV15_10265,CRV15_10270,CRV15_10275,CRV15_10280,CRV15_10285		TUC-556	Plasmid	723885	724389	-	1	TU-1559
TEP-0557	Chromosome	2974877	CRV15_12395	+	1.60947	P	-18.92	0.0682511		TU-0557	Chromosome	2507918	2514857	-	Poly	2514857 S	2507918 S	15	CRV15_10215,CRV15_10220,CRV15_10225,CRV15_10230,CRV15_10235,CRV15_10240,CRV15_10245,CRV15_10250,CRV15_10255,CRV15_10260,CRV15_10265,CRV15_10270,CRV15_10275,CRV15_10280,CRV15_10285		TUC-557	Plasmid	739415	739904	-	1	TU-1560
TEP-0558	Chromosome	2977280	CRV15_12410	-	-9.79421	P	-21.69	0.422342		TU-0558	Chromosome	2507942	2515127	-	Poly	2515127 P	2507942 S	15	CRV15_10215,CRV15_10220,CRV15_10225,CRV15_10230,CRV15_10235,CRV15_10240,CRV15_10245,CRV15_10250,CRV15_10255,CRV15_10260,CRV15_10265,CRV15_10270,CRV15_10275,CRV15_10280,CRV15_10285		TUC-558	Plasmid	743372	746107	-	1	TU-1561
TEP-0559	Chromosome	2982461	CRV15_12425	-	-2.65309	P	-9.07	0.155272		TU-0559	Chromosome	2507942	2514857	-	Poly	2514857 S	2507942 S	15	CRV15_10215,CRV15_10220,CRV15_10225,CRV15_10230,CRV15_10235,CRV15_10240,CRV15_10245,CRV15_10250,CRV15_10255,CRV15_10260,CRV15_10265,CRV15_10270,CRV15_10275,CRV15_10280,CRV15_10285		TUC-559	Plasmid	763747	764603	+	1	TU-1562
TEP-0560	Chromosome	2987015	CRV15_12440	+	2.43966	P	-17.82	0.668313		TU-0560	Chromosome	2507969	2515127	-	Poly	2515127 P	2507969 S	15	CRV15_10215,CRV15_10220,CRV15_10225,CRV15_10230,CRV15_10235,CRV15_10240,CRV15_10245,CRV15_10250,CRV15_10255,CRV15_10260,CRV15_10265,CRV15_10270,CRV15_10275,CRV15_10280,CRV15_10285		TUC-560	Plasmid	776702	778162	+	1	TU-1563
TEP-0561	Chromosome	2991592	CRV15_12475	-	-60.2746	P	-23.69	0.193225		TU-0561	Chromosome	2507969	2514857	-	Poly	2514857 S	2507969 S	15	CRV15_10215,CRV15_10220,CRV15_10225,CRV15_10230,CRV15_10235,CRV15_10240,CRV15_10245,CRV15_10250,CRV15_10255,CRV15_10260,CRV15_10265,CRV15_10270,CRV15_10275,CRV15_10280,CRV15_10285		TUC-561	Plasmid	783097	784366	+	1	TU-1564
TEP-0562	Chromosome	2991620	CRV15_12475	-	-48.9694	S	-16.15	0.21478		TU-0562	Chromosome	2508835	2515127	-	Poly	2515127 P	2508835 S	12	CRV15_10230,CRV15_10235,CRV15_10240,CRV15_10245,CRV15_10250,CRV15_10255,CRV15_10260,CRV15_10265,CRV15_10270,CRV15_10275,CRV15_10280,CRV15_10285		TUC-562	Plasmid	788122	790253	+	1	TU-1565
TEP-0563	Chromosome	2995190	CRV15_12495	-	-3.0597	P	-11.2	0.325839		TU-0563	Chromosome	2508835	2514857	-	Poly	2514857 S	2508835 S	12	CRV15_10230,CRV15_10235,CRV15_10240,CRV15_10245,CRV15_10250,CRV15_10255,CRV15_10260,CRV15_10265,CRV15_10270,CRV15_10275,CRV15_10280,CRV15_10285		TUC-563	Plasmid	802031	803265	+	1	TU-1566
TEP-0564	Chromosome	2996662	CRV15_12505	-	-4.27953	S	-16.25	0.762058		TU-0564	Chromosome	2509044	2515127	-	Poly	2515127 P	2509044 P	12	CRV15_10230,CRV15_10235,CRV15_10240,CRV15_10245,CRV15_10250,CRV15_10255,CRV15_10260,CRV15_10265,CRV15_10270,CRV15_10275,CRV15_10280,CRV15_10285		TUC-564	Plasmid	820078	821208	+	1	TU-1567
TEP-0565	Chromosome	2996883	CRV15_12505	-	-77.784	P	-31.61	0.366268		TU-0565	Chromosome	2509044	2514857	-	Poly	2514857 S	2509044 P	12	CRV15_10230,CRV15_10235,CRV15_10240,CRV15_10245,CRV15_10250,CRV15_10255,CRV15_10260,CRV15_10265,CRV15_10270,CRV15_10275,CRV15_10280,CRV15_10285		TUC-565	Plasmid	836887	839121	+	1	TU-1568
TEP-0566	Chromosome	2998770	CRV15_12525	-	-65.4773	P	-24.22	0.0435594		TU-0566	Chromosome	2509319	2515127	-	Poly	2515127 P	2509319 S	11	CRV15_10235,CRV15_10240,CRV15_10245,CRV15_10250,CRV15_10255,CRV15_10260,CRV15_10265,CRV15_10270,CRV15_10275,CRV15_10280,CRV15_10285		TUC-566	Plasmid	853874	856538	+	1	TU-1569
TEP-0567	Chromosome	3000223	CRV15_12530	-	-7.79837	Pre	-22.94	15.2893		TU-0567	Chromosome	2509319	2514857	-	Poly	2514857 S	2509319 S	11	CRV15_10235,CRV15_10240,CRV15_10245,CRV15_10250,CRV15_10255,CRV15_10260,CRV15_10265,CRV15_10270,CRV15_10275,CRV15_10280,CRV15_10285		TUC-567	Plasmid	875436	876240	-	1	TU-1570
TEP-0568	Chromosome	3018532	N	-	-8.85731	N	-29.82	0.360248		TU-0568	Chromosome	2509460	2515127	-	Poly	2515127 P	2509460 P	11	CRV15_10235,CRV15_10240,CRV15_10245,CRV15_10250,CRV15_10255,CRV15_10260,CRV15_10265,CRV15_10270,CRV15_10275,CRV15_10280,CRV15_10285		TUC-568	Plasmid	876445	877059	+	2	TU-1572,TU-1571
TEP-0569	Chromosome	3028424	CRV15_12650	+	26.567	P	-12.56	1.10697		TU-0569	Chromosome	2509460	2514857	-	Poly	2514857 S	2509460 P	11	CRV15_10235,CRV15_10240,CRV15_10245,CRV15_10250,CRV15_10255,CRV15_10260,CRV15_10265,CRV15_10270,CRV15_10275,CRV15_10280,CRV15_10285		TUC-569	Plasmid	881195	882933	-	5	TU-1573,TU-1574,TU-1576,TU-1575,TU-1577
TEP-0570	Chromosome	3029866	CRV15_12660	+	15.8578	S	-27.38	0.0267735		TU-0570	Chromosome	2509562	2515127	-	Poly	2515127 P	2509562 P	10	CRV15_10240,CRV15_10245,CRV15_10250,CRV15_10255,CRV15_10260,CRV15_10265,CRV15_10270,CRV15_10275,CRV15_10280,CRV15_10285		TUC-570	Plasmid	887712	888375	-	1	TU-1578
TEP-0571	Chromosome	3029948	CRV15_12660	+	72.6288	P	-35.18	0.0073181		TU-0571	Chromosome	2509562	2514857	-	Poly	2514857 S	2509562 P	10	CRV15_10240,CRV15_10245,CRV15_10250,CRV15_10255,CRV15_10260,CRV15_10265,CRV15_10270,CRV15_10275,CRV15_10280,CRV15_10285		TUC-571	Plasmid	888515	891968	+	1	TU-1579
TEP-0572	Chromosome	3042998	CRV15_12730	+	5.12832	P	-14.14	0.629534		TU-0572	Chromosome	2512855	2515127	-	Poly	2515127 P	2512855 P	3	CRV15_10275,CRV15_10280,CRV15_10285		TUC-572	Plasmid	893232	897727	-	10	TU-1581,TU-1580,TU-1582,TU-1584,TU-1585,TU-1583,TU-1586,TU-1587,TU-1588,TU-1589
TEP-0573	Chromosome	3062740	N	-	-5.60607	N	-13.19	0.851936		TU-0573	Chromosome	2512855	2514857	-	Poly	2514857 S	2512855 P	3	CRV15_10275,CRV15_10280,CRV15_10285		TUC-573	Plasmid	912346	912774	+	1	TU-1590
TEP-0574	Chromosome	3062760	N	-	-11.2986	N	-33.87	0.939249		TU-0574	Chromosome	2513662	2515127	-	Poly	2515127 P	2513662 P	2	CRV15_10280,CRV15_10285		TUC-574	Plasmid	925336	925824	-	2	TU-1591,TU-1592
TEP-0575	Chromosome	3067892	CRV15_12810	-	-5.46379	A	-9.65	0.328678		TU-0575	Chromosome	2513662	2514857	-	Poly	2514857 S	2513662 P	2	CRV15_10280,CRV15_10285		TUC-575	Plasmid	927184	927782	+	1	TU-1593
TEP-0576	Chromosome	3069231	CRV15_12815	-	-15.4681	S	-27.95	0.0731277		TU-0576	Chromosome	2514148	2515127	-	Mono	2515127 P	2514148 P	1	CRV15_10285		TUC-576	Plasmid	929854	933112	+	1	TU-1594
TEP-0577	Chromosome	3069270	CRV15_12815	-	-7.47823	S	-13.72	0.105717		TU-0577	Chromosome	2514148	2514857	-	Mono	2514857 S	2514148 P	1	CRV15_10285		TUC-577	Plasmid	934974	936241	+	5	TU-1595,TU-1596,TU-1597,TU-1598,TU-1599
TEP-0578	Chromosome	3069329	CRV15_12815	-	-59.37	P	-32.54	0.193157		TU-0578	Chromosome	2514845	2515127	-	Pre	2515127 P	2514845 Pre	0	.		TUC-578	Plasmid	939435	942218	-	1	TU-1600
TEP-0579	Chromosome	3070435	CRV15_12815	-	-156.528	Pre	-6.86	1.44839		TU-0579	Chromosome	2514845	2514857	-	Pre	2514857 S	2514845 Pre	0	.		TUC-579	Plasmid	978616	979063	-	1	TU-1601
TEP-0580	Chromosome	3076187	CRV15_12850	-	-9.58406	P	-14	0.562021		TU-0580	Chromosome	2514901	2515127	-	Pre	2515127 P	2514901 Pre	0	.		TUC-580	Plasmid	991181	991562	+	4	TU-1602,TU-1603,TU-1605,TU-1604
TEP-0581	Chromosome	3080482	N	-	-4.15421	N	-8.44	1.19946		TU-0581	Chromosome	2517902	2522529	-	Poly	2522529 P	2517902 P	4	CRV15_10295,CRV15_10300,CRV15_10305,CRV15_10310		TUC-581	Plasmid	1006880	1014234	+	2	TU-1606,TU-1607
TEP-0582	Chromosome	3081350	CRV15_12875	-	-209.885	P	-38.84	0.147586		TU-0582	Chromosome	2519217	2522529	-	Poly	2522529 P	2519217 S	3	CRV15_10300,CRV15_10305,CRV15_10310		TUC-582	Plasmid	1014386	1014886	-	1	TU-1608
TEP-0583	Chromosome	3081395	CRV15_12870	+	2.7412	P	-24.55	0.15109		TU-0583	Chromosome	2519254	2522529	-	Poly	2522529 P	2519254 P	3	CRV15_10300,CRV15_10305,CRV15_10310		TUC-583	Plasmid	1044224	1050021	+	1	TU-1609
TEP-0584	Chromosome	3081425	CRV15_12875	-	-86.4273	S	-14.98	4.57293		TU-0584	Chromosome	2521111	2522529	-	Poly	2522529 P	2521111 P	2	CRV15_10305,CRV15_10310		TUC-584	Plasmid	1078901	1081553	-	2	TU-1610,TU-1611
TEP-0585	Chromosome	3083917	CRV15_12885	-	-24.4896	P	-2.88	1.30983		TU-0585	Chromosome	2521677	2522529	-	Mono	2522529 P	2521677 P	1	CRV15_10310		TUC-585	Plasmid	1099998	1100311	-	4	TU-1612,TU-1613,TU-1614,TU-1615
TEP-0586	Chromosome	3088619	CRV15_12910	+	3041.48	P	-13.13	4.77224		TU-0586	Chromosome	2522424	2522529	-	Pre	2522529 P	2522424 Pre	0	.		TUC-586	Plasmid	1164963	1165943	+	1	TU-1616
TEP-0587	Chromosome	3088652	CRV15_12910	+	184.062	S	-16.07	0.403677		TU-0587	Chromosome	2522731	2530582	-	Poly	2530582 S	2522731 P	2	CRV15_10320,CRV15_10325		TUC-587	Plasmid	1182564	1185057	-	1	TU-1617
TEP-0588	Chromosome	3088734	CRV15_12915	+	51.6104	P	-19.48	0.383389		TU-0588	Chromosome	2522731	2530426	-	Poly	2530426 P	2522731 P	2	CRV15_10320,CRV15_10325		TUC-588	Plasmid	1198600	1199818	-	1	TU-1618
TEP-0589	Chromosome	3088829	CRV15_12920	+	106.335	P	-14.72	0.407565		TU-0589	Chromosome	2522731	2532119	-	Poly	2532119 P	2522731 P	4	CRV15_10320,CRV15_10325,CRV15_10335,CRV15_10340		TUC-589	Plasmid	1268593	1270151	+	1	TU-1619
TEP-0590	Chromosome	3096548	CRV15_12950	+	7.62216	P	-39.99	0.189306		TU-0590	Chromosome	2522752	2530582	-	Poly	2530582 S	2522752 S	2	CRV15_10320,CRV15_10325		TUC-590	Plasmid	1282115	1284068	+	2	TU-1620,TU-1621
TEP-0591	Chromosome	3097492	CRV15_12960	-	-418.352	P	-30.59	0.000316516		TU-0591	Chromosome	2522752	2530426	-	Poly	2530426 P	2522752 S	2	CRV15_10320,CRV15_10325		TUC-591	Plasmid	1284917	1286392	+	1	TU-1622
TEP-0592	Chromosome	3097512	CRV15_12960	-	-34.5465	S	-9.4	0.00035972		TU-0592	Chromosome	2522752	2532119	-	Poly	2532119 P	2522752 S	4	CRV15_10320,CRV15_10325,CRV15_10335,CRV15_10340		TUC-592	Plasmid	1286115	1287313	-	1	TU-1623
TEP-0593	Chromosome	3097579	CRV15_12960	-	-39.7427	S	-15.97	0.0894816		TU-0593	Chromosome	2522768	2530582	-	Poly	2530582 S	2522768 S	2	CRV15_10320,CRV15_10325		TUC-593	Plasmid	1299352	1299893	+	1	TU-1624
TEP-0594	Chromosome	3097593	CRV15_12960	-	-18.6192	S	-14.44	0.153228		TU-0594	Chromosome	2522768	2530426	-	Poly	2530426 P	2522768 S	2	CRV15_10320,CRV15_10325		TUC-594	Plasmid	1302186	1303790	-	1	TU-1625
TEP-0595	Chromosome	3100726	CRV15_12970	+	2.43966	S	-21.32	9.42832		TU-0595	Chromosome	2522768	2532119	-	Poly	2532119 P	2522768 S	4	CRV15_10320,CRV15_10325,CRV15_10335,CRV15_10340		TUC-595	Plasmid	1305150	1305607	+	1	TU-1626
TEP-0596	Chromosome	3100774	CRV15_12970	+	77.9624	P	-20.9	4.82171		TU-0596	Chromosome	2530305	2530582	-	Pre	2530582 S	2530305 Pre	0	.		TUC-596	Plasmid	1347232	1347488	-	2	TU-1627,TU-1628
TEP-0597	Chromosome	3100793	CRV15_12970	+	17.325	S	-16.43	3.3733		TU-0597	Chromosome	2530305	2530426	-	Pre	2530426 P	2530305 Pre	0	.		TUC-597	Plasmid	1374377	1375677	-	1	TU-1629
TEP-0598	Chromosome	3100975	CRV15_12975	+	18.7429	S	-12.05	0.0445443		TU-0598	Chromosome	2530405	2530582	-	Pre	2530582 S	2530405 Pre	0	.		TUC-598	Plasmid	1406905	1406985	-	1	TU-1630
TEP-0599	Chromosome	3100996	CRV15_12975	+	927.242	P	-31.31	0.0395143		TU-0599	Chromosome	2530405	2530426	-	Pre	2530426 P	2530405 Pre	0	.		TUC-599	Plasmid	1440497	1444581	-	3	TU-1631,TU-1632,TU-1633
TEP-0600	Chromosome	3103554	CRV15_12990	-	-23.6003	P	-11.08	1.51038		TU-0600	Chromosome	2530741	2532119	-	Poly	2532119 P	2530741 P	2	CRV15_10335,CRV15_10340		TUC-600	Plasmid	1475332	1476733	-	2	TU-1634,TU-1635
TEP-0601	Chromosome	3111714	CRV15_13030	+	7748.13	P	-12.34	0.773323		TU-0601	Chromosome	2530860	2532119	-	Poly	2532119 P	2530860 S	2	CRV15_10335,CRV15_10340		TUC-601	Plasmid	1485205	1486499	-	2	TU-1636,TU-1637
TEP-0602	Chromosome	3116079	CRV15_13060	+	10.521	P	-34.44	0.275828		TU-0602	Chromosome	2531316	2532119	-	Mono	2532119 P	2531316 S	1	CRV15_10340		TUC-602	Plasmid	1487829	1488918	-	1	TU-1638
TEP-0603	Chromosome	3122816	CRV15_13085	-	-4.17281	P	-14.58	1.49839		TU-0603	Chromosome	2531336	2532119	-	Mono	2532119 P	2531336 P	1	CRV15_10340		TUC-603	Plasmid	1573961	1576613	+	2	TU-1640,TU-1639
TEP-0604	Chromosome	3125467	CRV15_13095	+	13.2129	P	-13.83	0.78303		TU-0604	Chromosome	2531955	2532119	-	Pre	2532119 P	2531955 Pre	0	.		TUC-604	Plasmid	1596729	1597364	+	1	TU-1641
TEP-0605	Chromosome	3127772	CRV15_13110	+	11.1005	P	-19.13	0.251814		TU-0605	Chromosome	2531978	2532119	-	Pre	2532119 P	2531978 Pre	0	.		TUC-605	Plasmid	1608294	1608658	+	1	TU-1642
TEP-0606	Chromosome	3130503	CRV15_13130	+	60.598	P	-23.29	0.0564686		TU-0606	Chromosome	2532307	2535311	-	Poly	2535311 P	2532307 P	5	CRV15_10345,CRV15_10350,CRV15_10355,CRV15_10360,CRV15_10365		TUC-606	Plasmid	1611455	1612219	+	1	TU-1643
TEP-0607	Chromosome	3137443	CRV15_13170	-	-5.05718	P	-12.7	0.187261		TU-0607	Chromosome	2532307	2534917	-	Poly	2534917 P	2532307 P	3	CRV15_10345,CRV15_10350,CRV15_10355		TUC-607	Plasmid	1627914	1629607	+	2	TU-1644,TU-1645
TEP-0608	Chromosome	3151262	CRV15_13205	+	6.40233	P	-44.49	0.0204988		TU-0608	Chromosome	2532307	2533739	-	Poly	2533739 P	2532307 P	2	CRV15_10345,CRV15_10350		TUC-608	Plasmid	1639584	1641243	-	1	TU-1646
TEP-0609	Chromosome	3153075	CRV15_13215	+	7.70698	A	-15.02	1.63938		TU-0609	Chromosome	2532350	2535311	-	Poly	2535311 P	2532350 S	5	CRV15_10345,CRV15_10350,CRV15_10355,CRV15_10360,CRV15_10365		TUC-609	Plasmid	1654110	1655558	-	1	TU-1647
TEP-0610	Chromosome	3172767	CRV15_13290	+	11.6866	P	-6.56	0.778734		TU-0610	Chromosome	2532350	2534917	-	Poly	2534917 P	2532350 S	3	CRV15_10345,CRV15_10350,CRV15_10355		TUC-610	Plasmid	1726491	1727308	-	1	TU-1648
TEP-0611	Chromosome	3174019	CRV15_13295	+	8.39652	P	-18.32	0.0240065		TU-0611	Chromosome	2532350	2533739	-	Poly	2533739 P	2532350 S	2	CRV15_10345,CRV15_10350
TEP-0612	Chromosome	3176221	CRV15_13305	+	11.4206	P	-10.82	0.206285		TU-0612	Chromosome	2533807	2534917	-	Mono	2534917 P	2533807 P	1	CRV15_10355
TEP-0613	Chromosome	3179407	CRV15_13335	+	3921.07	P	-10.03	0.0453442		TU-0613	Chromosome	2533807	2535311	-	Poly	2535311 P	2533807 P	3	CRV15_10355,CRV15_10360,CRV15_10365
TEP-0614	Chromosome	3179451	CRV15_13335	+	94.8463	S	-26.97	0.0533659		TU-0614	Chromosome	2534801	2534917	-	Pre	2534917 P	2534801 Pre	0	.
TEP-0615	Chromosome	3179698	N	-	-42.8106	N	-31.36	0.804435		TU-0615	Chromosome	2535554	2536856	+	Mono	2535554 P	2536856 P	1	CRV15_10370
TEP-0616	Chromosome	3179717	N	-	-17.0147	N	-16.21	0.971764		TU-0616	Chromosome	2540218	2540475	-	Mono	2540475 P	2540218 P	1	CRV15_10395
TEP-0617	Chromosome	3179739	N	-	-52.618	N	-19.49	1.191		TU-0617	Chromosome	2542579	2545305	+	Poly	2542579 P	2545305 P	4	CRV15_10415,CRV15_10420,CRV15_10425,CRV15_10435
TEP-0618	Chromosome	3182841	N	-	-37.3162	N	-33.87	0.0318779		TU-0618	Chromosome	2542579	2545335	+	Poly	2542579 P	2545335 S	4	CRV15_10415,CRV15_10420,CRV15_10425,CRV15_10435
TEP-0619	Chromosome	3182885	N	-	-89.5582	N	-27.84	0.0634781		TU-0619	Chromosome	2544712	2545305	+	Mono	2544712 P	2545305 P	1	CRV15_10435
TEP-0620	Chromosome	3182909	N	-	-55.8812	N	-18.6	0.165255		TU-0620	Chromosome	2544712	2545335	+	Mono	2544712 P	2545335 S	1	CRV15_10435
TEP-0621	Chromosome	3183842	CRV15_13350	+	9.14024	P	-32.1	0.0358601		TU-0621	Chromosome	2579404	2580820	-	Mono	2580820 P	2579404 P	1	CRV15_10595
TEP-0622	Chromosome	3186382	CRV15_13360	+	3.66113	P	-18.69	0.0401195		TU-0622	Chromosome	2579404	2580737	-	Mono	2580737 S	2579404 P	1	CRV15_10595
TEP-0623	Chromosome	3191004	CRV15_13385	+	18.5853	P	-29.24	0.396744		TU-0623	Chromosome	2579404	2580538	-	Mono	2580538 S	2579404 P	1	CRV15_10595
TEP-0624	Chromosome	3214348	CRV15_13480	-	-4.45574	P	-38.69	0.2101		TU-0624	Chromosome	2601155	2602212	+	Mono	2601155 P	2602212 P	1	CRV15_10680
TEP-0625	Chromosome	3214390	CRV15_13475	+	19.2426	P	-33.29	0.064637		TU-0625	Chromosome	2602236	2604157	-	Poly	2604157 P	2602236 P	2	CRV15_10685,CRV15_10690
TEP-0626	Chromosome	3221193	CRV15_13500	+	1.39769	P	-12.74	0.388598		TU-0626	Chromosome	2608728	2609133	+	Mono	2608728 P	2609133 P	1	CRV15_10725
TEP-0627	Chromosome	3224519	CRV15_13520	-	-2.13976	P	-43.84	0.0576177		TU-0627	Chromosome	2608728	2609330	+	Mono	2608728 P	2609330 S	1	CRV15_10725
TEP-0628	Chromosome	3224530	CRV15_13515	+	4.42017	P	-18.4	0.0979529		TU-0628	Chromosome	2610837	2611075	-	Pre	2611075 P	2610837 Pre	0	.
TEP-0629	Chromosome	3228314	CRV15_13530	-	-71.5464	Pre	-17.27	0.68686		TU-0629	Chromosome	2611338	2611731	-	Mono	2611731 P	2611338 P	1	CRV15_10735
TEP-0630	Chromosome	3228356	CRV15_13530	-	-45.4166	Pre	-13.28	0.842873		TU-0630	Chromosome	2611338	2614842	-	Poly	2614842 P	2611338 P	5	CRV15_10735,CRV15_10740,CRV15_10745,CRV15_10750,CRV15_10755
TEP-0631	Chromosome	3249249	CRV15_13610	-	-2.82766	P	-15.73	0.120777		TU-0631	Chromosome	2611338	2613518	-	Poly	2613518 P	2611338 P	3	CRV15_10735,CRV15_10740,CRV15_10745
TEP-0632	Chromosome	3259169	CRV15_13650	+	6.04661	A	-14.48	1.28859		TU-0632	Chromosome	2617871	2624559	-	Poly	2624559 P	2617871 P	6	CRV15_10775,CRV15_10780,CRV15_10785,CRV15_10790,CRV15_10795,CRV15_10800
TEP-0633	Chromosome	3259289	CRV15_13650	+	37.0371	A	-23.61	0.304349		TU-0633	Chromosome	2617871	2622192	-	Poly	2622192 P	2617871 P	4	CRV15_10775,CRV15_10780,CRV15_10785,CRV15_10790
TEP-0634	Chromosome	3259331	CRV15_13650	+	7.58494	A	-10.11	0.260367		TU-0634	Chromosome	2624543	2624746	+	Pre	2624543 P	2624746 Pre	0	.
TEP-0635	Chromosome	3259381	CRV15_13650	+	7.62051	A	-18.9	0.23329		TU-0635	Chromosome	2624638	2624746	+	Pre	2624638 S	2624746 Pre	0	.
TEP-0636	Chromosome	3259832	CRV15_13650	+	1.59087	A	-14.15	0.345866		TU-0636	Chromosome	2655446	2656483	-	Mono	2656483 P	2655446 P	1	CRV15_10930
TEP-0637	Chromosome	3263435	CRV15_13675	-	-3.96103	A	-15.41	0.242354		TU-0637	Chromosome	2656732	2656917	+	Mono	2656732 P	2656917 P	1	CRV15_10935
TEP-0638	Chromosome	3274608	CRV15_13725	+	3.94242	P	-5.12	0.114945		TU-0638	Chromosome	2656732	2656841	+	Pre	2656732 P	2656841 Pre	0	.
TEP-0639	Chromosome	3278293	CRV15_13745	-	-11.6729	P	-40.22	1.23843		TU-0639	Chromosome	2668185	2671185	-	Mono	2671185 P	2668185 P	1	CRV15_10990
TEP-0640	Chromosome	3292379	CRV15_13810	+	0.123679	S	-12.64	0.181502		TU-0640	Chromosome	2671015	2671844	+	Mono	2671015 P	2671844 S	1	CRV15_10995
TEP-0641	Chromosome	3292407	CRV15_13810	+	9.58078	S	-20.96	0.167161		TU-0641	Chromosome	2671015	2672139	+	Mono	2671015 P	2672139 P	1	CRV15_10995
TEP-0642	Chromosome	3292451	CRV15_13810	+	46.3212	P	-12.2	0.162493		TU-0642	Chromosome	2671015	2673448	+	Poly	2671015 P	2673448 S	3	CRV15_10995,CRV15_11000,CRV15_11005
TEP-0643	Chromosome	3293462	CRV15_13820	-	-70.4716	P	-35.34	0.214326		TU-0643	Chromosome	2671015	2673473	+	Poly	2671015 P	2673473 P	3	CRV15_10995,CRV15_11000,CRV15_11005
TEP-0644	Chromosome	3298656	CRV15_13840	+	4.65057	P	-32.91	0.262186		TU-0644	Chromosome	2671818	2673448	+	Poly	2671818 P	2673448 S	2	CRV15_11000,CRV15_11005
TEP-0645	Chromosome	3316626	CRV15_13905	-	-5.48239	S	-33.12	1.26458		TU-0645	Chromosome	2671818	2673473	+	Poly	2671818 P	2673473 P	2	CRV15_11000,CRV15_11005
TEP-0646	Chromosome	3316673	CRV15_13905	-	-3230.39	P	-14.33	1.51531		TU-0646	Chromosome	2673090	2673448	+	Mono	2673090 P	2673448 S	1	CRV15_11005
TEP-0647	Chromosome	3319330	CRV15_13920	-	-1412.28	P	-35.85	0.00346317		TU-0647	Chromosome	2673090	2673473	+	Mono	2673090 P	2673473 P	1	CRV15_11005
TEP-0648	Chromosome	3319352	CRV15_13920	-	-23.4493	S	-12.21	0.00434584		TU-0648	Chromosome	2691455	2691919	-	Mono	2691919 P	2691455 P	1	CRV15_11070
TEP-0649	Chromosome	3319649	CRV15_13925	-	-41.4249	P	-31.67	6.21455		TU-0649	Chromosome	2692120	2693738	-	Mono	2693738 P	2692120 P	1	CRV15_11075
TEP-0650	Chromosome	3320437	CRV15_13935	-	-10.9987	P	-17.83	0.274028		TU-0650	Chromosome	2702501	2703089	+	Mono	2702501 P	2703089 P	1	CRV15_11110
TEP-0651	Chromosome	3323121	CRV15_13940	-	-3.58834	P	-7.89	0.666973		TU-0651	Chromosome	2702501	2703766	+	Poly	2702501 P	2703766 P	2	CRV15_11110,CRV15_11120
TEP-0652	Chromosome	3326229	CRV15_13950	-	-6.59386	P	-11.77	0.160587		TU-0652	Chromosome	2703716	2704185	-	Mono	2704185 S	2703716 P	1	CRV15_11130
TEP-0653	Chromosome	3328082	CRV15_13960	-	-7.49519	P	-10.07	0.862424		TU-0653	Chromosome	2703716	2704033	-	Mono	2704033 P	2703716 P	1	CRV15_11130
TEP-0654	Chromosome	3328375	CRV15_13960	-	-1.94494	S	-34.5	0.901262		TU-0654	Chromosome	2703716	2704890	-	Poly	2704890 P	2703716 P	2	CRV15_11130,CRV15_11135
TEP-0655	Chromosome	3329502	CRV15_13965	-	-12.3931	P	-24.55	1.03962		TU-0655	Chromosome	2703750	2704185	-	Mono	2704185 S	2703750 S	1	CRV15_11130
TEP-0656	Chromosome	3332678	CRV15_13975	+	12.7674	Pre	-10.4	20.5559		TU-0656	Chromosome	2703750	2704033	-	Mono	2704033 P	2703750 S	1	CRV15_11130
TEP-0657	Chromosome	3335452	CRV15_13995	+	26.2261	P	-32.04	0.154002		TU-0657	Chromosome	2703750	2704890	-	Poly	2704890 P	2703750 S	2	CRV15_11130,CRV15_11135
TEP-0658	Chromosome	3339501	CRV15_14020	-	-186.387	P	-33.96	0.00960657		TU-0658	Chromosome	2705876	2706201	-	Mono	2706201 I	2705876 P	1	CRV15_11150
TEP-0659	Chromosome	3339780	CRV15_14025	-	-6.49044	P	-22.27	0.873834		TU-0659	Chromosome	2705924	2706201	-	Mono	2706201 I	2705924 S	1	CRV15_11150
TEP-0660	Chromosome	3351145	CRV15_14060	-	-3.1292	P	-33.22	0.130016		TU-0660	Chromosome	2707062	2707418	-	Poly	2707418 P	2707062 P	2	CRV15_11165,CRV15_11170
TEP-0661	Chromosome	3352481	CRV15_14065	-	-42.9244	P	-30.92	0.174471		TU-0661	Chromosome	2759011	2760413	-	Poly	2760413 I	2759011 P	2	CRV15_11380,CRV15_11385
TEP-0662	Chromosome	3352579	CRV15_14065	-	-13.035	S	-18.75	0.199743		TU-0662	Chromosome	2766627	2770298	+	Poly	2766627 P	2770298 P	3	CRV15_11405,CRV15_11410,CRV15_11415
TEP-0663	Chromosome	3353743	CRV15_14070	-	-1.82126	P	-21.87	0.850302		TU-0663	Chromosome	2773610	2774553	-	Mono	2774553 P	2773610 P	1	CRV15_11430
TEP-0664	Chromosome	3354320	CRV15_14075	-	-16.6201	S	-7.46	1.38081		TU-0664	Chromosome	2777353	2777520	+	Inter	2777353 N	2777520 N	0	.
TEP-0665	Chromosome	3354351	CRV15_14075	-	-18.0211	P	-13.87	1.71014		TU-0665	Chromosome	2792728	2793142	+	Mono	2792728 P	2793142 P	1	CRV15_11500
TEP-0666	Chromosome	3354441	CRV15_14075	-	-2.37016	S	-14.47	5.86722		TU-0666	Chromosome	2805278	2806153	-	Mono	2806153 P	2805278 P	1	CRV15_11580
TEP-0667	Chromosome	3354912	CRV15_14080	+	10.6446	Pre	-22.14	0.736585		TU-0667	Chromosome	2836180	2838268	+	Poly	2836180 P	2838268 P	2	CRV15_11720,CRV15_11725
TEP-0668	Chromosome	3354934	CRV15_14080	+	5.09275	Pre	-17.83	0.554693		TU-0668	Chromosome	2836180	2838631	+	Poly	2836180 P	2838631 S	2	CRV15_11720,CRV15_11725
TEP-0669	Chromosome	3357664	CRV15_14080	+	2.5108	P	-16.62	0.0390958		TU-0669	Chromosome	2836573	2838268	+	Mono	2836573 P	2838268 P	1	CRV15_11725
TEP-0670	Chromosome	3363166	CRV15_14105	+	17.5061	S	-13.44	0.412902		TU-0670	Chromosome	2836573	2838631	+	Mono	2836573 P	2838631 S	1	CRV15_11725
TEP-0671	Chromosome	3363191	CRV15_14105	+	57.6198	P	-17.77	0.438164		TU-0671	Chromosome	2837068	2838268	+	Mono	2837068 S	2838268 P	1	CRV15_11725
TEP-0672	Chromosome	3363213	CRV15_14105	+	31.0293	S	-13.16	0.449102		TU-0672	Chromosome	2837068	2838631	+	Mono	2837068 S	2838631 S	1	CRV15_11725
TEP-0673	Chromosome	3364021	CRV15_14115	+	27.3731	P	-8.39	0.583141		TU-0673	Chromosome	2844175	2847085	-	Poly	2847085 P	2844175 P	2	CRV15_11760,CRV15_11765
TEP-0674	Chromosome	3364309	CRV15_14120	+	11.3851	S	-12.2	0.00765519		TU-0674	Chromosome	2844175	2847866	-	Poly	2847866 P	2844175 P	4	CRV15_11760,CRV15_11765,CRV15_11770,CRV15_11775
TEP-0675	Chromosome	3364328	CRV15_14120	+	37.7567	P	-36.19	0.00905145		TU-0675	Chromosome	2844175	2851353	-	Poly	2851353 P	2844175 P	8	CRV15_11760,CRV15_11765,CRV15_11770,CRV15_11775,CRV15_11780,CRV15_11785,CRV15_11790,CRV15_11795
TEP-0676	Chromosome	3373376	N	+	5.97711	N	-13.28	3.15402		TU-0676	Chromosome	2847373	2847866	-	Mono	2847866 P	2847373 P	1	CRV15_11775
TEP-0677	Chromosome	3378378	CRV15_14195	+	10.4515	Pre	-17.29	8.7173		TU-0677	Chromosome	2847373	2851353	-	Poly	2851353 P	2847373 P	5	CRV15_11775,CRV15_11780,CRV15_11785,CRV15_11790,CRV15_11795
TEP-0678	Chromosome	3380143	CRV15_14200	-	-3.83735	S	-13.3	0.120596		TU-0678	Chromosome	2853094	2854416	+	Poly	2853094 P	2854416 P	3	CRV15_11810,CRV15_11815,CRV15_11820
TEP-0679	Chromosome	3380254	CRV15_14200	-	-18.7752	P	-27.39	0.267411		TU-0679	Chromosome	2853874	2854416	+	Poly	2853874 P	2854416 P	2	CRV15_11815,CRV15_11820
TEP-0680	Chromosome	3380288	CRV15_14200	-	-3.74924	S	-28.36	0.285181		TU-0680	Chromosome	2854093	2854416	+	Mono	2854093 P	2854416 P	1	CRV15_11820
TEP-0681	Chromosome	3380313	CRV15_14195	+	2.88184	P	-15.84	0.36946		TU-0681	Chromosome	2864733	2865072	+	Mono	2864733 P	2865072 P	1	CRV15_11890
TEP-0682	Chromosome	3381345	CRV15_14200	-	-3.34099	Pre	-16.66	11.3403		TU-0682	Chromosome	2892729	2893019	-	Mono	2893019 P	2892729 P	1	CRV15_11995
TEP-0683	Chromosome	3401921	CRV15_14265	+	124.549	P	-18.98	0.344228		TU-0683	Chromosome	2898020	2898334	+	Mono	2898020 P	2898334 P	1	CRV15_12020
TEP-0684	Chromosome	3403530	CRV15_14275	+	36.1117	P	-11.35	0.571959		TU-0684	Chromosome	2898298	2899875	-	Poly	2899875 P	2898298 P	4	CRV15_12025,CRV15_12030,CRV15_12035,CRV15_12040
TEP-0685	Chromosome	3403698	CRV15_14275	+	5.78229	S	-23.77	0.109521		TU-0685	Chromosome	2898298	2899100	-	Poly	2899100 S	2898298 P	3	CRV15_12025,CRV15_12030,CRV15_12035
TEP-0686	Chromosome	3403710	CRV15_14285	-	-120.795	P	-22.51	0.030285		TU-0686	Chromosome	2898298	2899054	-	Poly	2899054 P	2898298 P	3	CRV15_12025,CRV15_12030,CRV15_12035
TEP-0687	Chromosome	3403715	CRV15_14280	+	13.0859	S	-11.59	0.0881435		TU-0687	Chromosome	2925492	2928409	+	Poly	2925492 P	2928409 P	2	CRV15_12170,CRV15_12175
TEP-0688	Chromosome	3403758	CRV15_14280	+	208.017	P	-29.15	0.100317		TU-0688	Chromosome	2927355	2928409	+	Mono	2927355 P	2928409 P	1	CRV15_12175
TEP-0689	Chromosome	3403860	CRV15_14280	+	14.3922	S	-17.14	0.0910768		TU-0689	Chromosome	2938930	2940061	-	Mono	2940061 P	2938930 P	1	CRV15_12230
TEP-0690	Chromosome	3403966	CRV15_14280	+	5.65861	S	-14.1	0.151616		TU-0690	Chromosome	2940078	2942096	+	Poly	2940078 P	2942096 P	2	CRV15_12235,CRV15_12240
TEP-0691	Chromosome	3415491	CRV15_14335	-	-8.02877	P	-17.71	0.00498172		TU-0691	Chromosome	2940078	2940262	+	Pre	2940078 P	2940262 Pre	0	.
TEP-0692	Chromosome	3415552	CRV15_14335	-	-2.15673	S	-20.05	0.0944189		TU-0692	Chromosome	2942123	2942678	+	Mono	2942123 S	2942678 S	1	CRV15_12245
TEP-0693	Chromosome	3419451	N	+	21.7791	N	-17.45	1.62584		TU-0693	Chromosome	2942123	2942741	+	Mono	2942123 S	2942741 S	1	CRV15_12245
TEP-0694	Chromosome	3419610	CRV15_14345	+	9.9551	Pre	-7.78	0.751758		TU-0694	Chromosome	2942123	2942835	+	Mono	2942123 S	2942835 P	1	CRV15_12245
TEP-0695	Chromosome	3421447	CRV15_14350	-	-29.5583	P	-21.6	1.5114		TU-0695	Chromosome	2942320	2942678	+	Mono	2942320 S	2942678 S	1	CRV15_12245
TEP-0696	Chromosome	3426608	CRV15_14370	+	15.7746	P	-12.69	0.0790051		TU-0696	Chromosome	2942320	2942741	+	Mono	2942320 S	2942741 S	1	CRV15_12245
TEP-0697	Chromosome	3426663	CRV15_14370	+	13.5062	S	-35.23	0.0705944		TU-0697	Chromosome	2942320	2942835	+	Mono	2942320 S	2942835 P	1	CRV15_12245
TEP-0698	Chromosome	3429478	CRV15_14400	+	7.02072	P	-21.8	1.055		TU-0698	Chromosome	2942344	2942678	+	Mono	2942344 P	2942678 S	1	CRV15_12245
TEP-0699	Chromosome	3446998	CRV15_14455	+	68.7603	P	-38.5	0.0201603		TU-0699	Chromosome	2942344	2942741	+	Mono	2942344 P	2942741 S	1	CRV15_12245
TEP-0700	Chromosome	3447025	N	-	-23.8307	N	-16.07	0.157953		TU-0700	Chromosome	2942344	2942835	+	Mono	2942344 P	2942835 P	1	CRV15_12245
TEP-0701	Chromosome	3447312	CRV15_14460	+	1076.9	P	-9.57	2.44042		TU-0701	Chromosome	2943130	2944973	+	Mono	2943130 P	2944973 P	1	CRV15_12255
TEP-0702	Chromosome	3457192	CRV15_14510	+	3.81874	P	-28.59	0.538735		TU-0702	Chromosome	2943162	2944973	+	Mono	2943162 S	2944973 P	1	CRV15_12255
TEP-0703	Chromosome	3460388	CRV15_14525	+	5.19782	P	-29.58	0.706868		TU-0703	Chromosome	2959244	2959392	-	Mono	2959392 P	2959244 S	1	CRV15_12320
TEP-0704	Chromosome	3467617	CRV15_14555	-	-6.27536	P	-19.04	0.507298		TU-0704	Chromosome	2959286	2959392	-	Mono	2959392 P	2959286 P	1	CRV15_12320
TEP-0705	Chromosome	3468575	CRV15_14565	-	-2.97159	P	-16.24	0.370371		TU-0705	Chromosome	2968932	2969590	-	Mono	2969590 P	2968932 S	1	CRV15_12370
TEP-0706	Chromosome	3486768	N	+	4.42181	N	-22.65	35.608		TU-0706	Chromosome	2969004	2969590	-	Mono	2969590 P	2969004 P	1	CRV15_12370
TEP-0707	Chromosome	3496661	CRV15_14675	+	35.0139	P	-29.59	0.252114		TU-0707	Chromosome	2973571	2974686	+	Mono	2973571 S	2974686 S	1	CRV15_12395
TEP-0708	Chromosome	3498249	CRV15_14695	+	438.121	P	-17.66	0.293774		TU-0708	Chromosome	2973571	2974877	+	Mono	2973571 S	2974877 P	1	CRV15_12395
TEP-0709	Chromosome	3498761	CRV15_14710	-	-4.50828	P	-25.3	6.64034		TU-0709	Chromosome	2973705	2974686	+	Mono	2973705 P	2974686 S	1	CRV15_12395
TEP-0710	Chromosome	3501147	CRV15_14730	-	-6.47183	P	-24.34	0.231963		TU-0710	Chromosome	2973705	2974877	+	Mono	2973705 P	2974877 P	1	CRV15_12395
TEP-0711	Chromosome	3501195	CRV15_14725	+	101.417	P	-28.88	0.0451922		TU-0711	Chromosome	2977280	2978449	-	Mono	2978449 P	2977280 P	1	CRV15_12410
TEP-0712	Chromosome	3515430	CRV15_14805	-	-2.67005	P	-14.74	1.80303		TU-0712	Chromosome	2985719	2987015	+	Mono	2985719 P	2987015 P	1	CRV15_12440
TEP-0713	Chromosome	3561554	CRV15_14970	+	2.7412	P	-17.23	1.11354		TU-0713	Chromosome	2995190	2996286	-	Mono	2996286 P	2995190 P	1	CRV15_12495
TEP-0714	Chromosome	3561878	CRV15_14975	+	2.88184	P	-29.2	0.347792		TU-0714	Chromosome	2995190	2997754	-	Poly	2997754 P	2995190 P	4	CRV15_12495,CRV15_12500,CRV15_12505,CRV15_12510
TEP-0715	Chromosome	3563601	CRV15_14990	+	40.8979	P	-27.84	0.193076		TU-0715	Chromosome	2995190	2996859	-	Poly	2996859 P	2995190 P	2	CRV15_12495,CRV15_12500
TEP-0716	Chromosome	3563809	CRV15_14990	+	5.17921	S	-20.14	1.03505		TU-0716	Chromosome	2996662	2997754	-	Poly	2997754 P	2996662 S	2	CRV15_12505,CRV15_12510
TEP-0717	Chromosome	3564151	CRV15_14995	+	21.2603	P	-27.16	0.369854		TU-0717	Chromosome	2996883	2997754	-	Poly	2997754 P	2996883 P	2	CRV15_12505,CRV15_12510
TEP-0718	Chromosome	3592990	N	+	13.9906	N	-22.1	137.196		TU-0718	Chromosome	2998770	3000339	-	Poly	3000339 P	2998770 P	2	CRV15_12525,CRV15_12530
TEP-0719	Chromosome	3595048	CRV15_15105	+	4.84539	P	-12.29	0.383028		TU-0719	Chromosome	3000223	3000339	-	Pre	3000339 P	3000223 Pre	0	.
TEP-0720	Chromosome	3596953	CRV15_15120	+	6.45486	A	-19.19	3.22615		TU-0720	Chromosome	3018532	3019031	-	Inter	3019031 A	3018532 N	0	.
TEP-0721	Chromosome	3605988	CRV15_15145	+	17.6807	P	-28.28	0.23349		TU-0721	Chromosome	3025545	3028424	+	Poly	3025545 P	3028424 P	2	CRV15_12645,CRV15_12650
TEP-0722	Chromosome	3606529	CRV15_15155	-	-5.83482	S	-22.01	1.87864		TU-0722	Chromosome	3025545	3029866	+	Poly	3025545 P	3029866 S	4	CRV15_12645,CRV15_12650,CRV15_12655,CRV15_12660
TEP-0723	Chromosome	3606566	CRV15_15155	-	-646.083	P	-11.56	4.35699		TU-0723	Chromosome	3025545	3029948	+	Poly	3025545 P	3029948 P	4	CRV15_12645,CRV15_12650,CRV15_12655,CRV15_12660
TEP-0724	Chromosome	3607977	CRV15_15170	-	-9.35531	P	-41.51	0.0207896		TU-0724	Chromosome	3036640	3042998	+	Poly	3036640 S	3042998 P	5	CRV15_12710,CRV15_12715,CRV15_12720,CRV15_12725,CRV15_12730
TEP-0725	Chromosome	3615558	CRV15_15190	+	3.7662	S	-21.53	0.574978		TU-0725	Chromosome	3036793	3042998	+	Poly	3036793 P	3042998 P	5	CRV15_12710,CRV15_12715,CRV15_12720,CRV15_12725,CRV15_12730
TEP-0726	Chromosome	3615612	CRV15_15190	+	10.0432	P	-10.96	0.661788		TU-0726	Chromosome	3036930	3042998	+	Poly	3036930 S	3042998 P	5	CRV15_12710,CRV15_12715,CRV15_12720,CRV15_12725,CRV15_12730
TEP-0727	Chromosome	3617134	CRV15_15205	-	-5.67557	P	-27.07	1.22211		TU-0727	Chromosome	3037515	3042998	+	Poly	3037515 P	3042998 P	4	CRV15_12715,CRV15_12720,CRV15_12725,CRV15_12730
TEP-0728	Chromosome	3618937	CRV15_15210	+	31.917	S	-11.3	0.019222		TU-0728	Chromosome	3062740	3062873	-	Inter	3062873 N	3062740 N	0	.
TEP-0729	Chromosome	3618968	CRV15_15210	+	61.2142	P	-37.03	0.0176705		TU-0729	Chromosome	3062760	3062873	-	Inter	3062873 N	3062760 N	0	.
TEP-0730	Chromosome	3626304	CRV15_15240	+	9.1096	Pre	-12.28	2.17368		TU-0730	Chromosome	3069231	3070697	-	Mono	3070697 S	3069231 S	1	CRV15_12815
TEP-0731	Chromosome	3632760	CRV15_15265	+	22.3668	P	-16.42	2.32131		TU-0731	Chromosome	3069231	3070630	-	Mono	3070630 P	3069231 S	1	CRV15_12815
TEP-0732	Chromosome	3633682	CRV15_15270	+	5.55354	P	-24.64	0.00460301		TU-0732	Chromosome	3069270	3070697	-	Mono	3070697 S	3069270 S	1	CRV15_12815
TEP-0733	Chromosome	3636064	CRV15_15280	+	9.14188	P	-21.37	0.657953		TU-0733	Chromosome	3069270	3070630	-	Mono	3070630 P	3069270 S	1	CRV15_12815
TEP-0734	Chromosome	3642049	CRV15_15305	+	1.82126	P	-11.25	1.85643		TU-0734	Chromosome	3069329	3070697	-	Mono	3070697 S	3069329 P	1	CRV15_12815
TEP-0735	Chromosome	3648958	CRV15_15340	+	20.6709	P	-32.83	0.433231		TU-0735	Chromosome	3069329	3070630	-	Mono	3070630 P	3069329 P	1	CRV15_12815
TEP-0736	Chromosome	3649331	CRV15_15340	+	3.41377	S	-18.02	0.611288		TU-0736	Chromosome	3070435	3070697	-	Pre	3070697 S	3070435 Pre	0	.
TEP-0737	Chromosome	3649688	N	-	-182.283	N	-33.06	0.230191		TU-0737	Chromosome	3070435	3070630	-	Pre	3070630 P	3070435 Pre	0	.
TEP-0738	Chromosome	3671558	CRV15_15410	-	-1.43162	P	-27.6	0.291752		TU-0738	Chromosome	3076187	3076816	-	Mono	3076816 P	3076187 P	1	CRV15_12850
TEP-0739	Chromosome	3672390	CRV15_15415	-	-7.97623	S	-32.18	0.0232954		TU-0739	Chromosome	3079988	3081395	+	Poly	3079988 S	3081395 P	2	CRV15_12865,CRV15_12870
TEP-0740	Chromosome	3672419	CRV15_15415	-	-11.8814	P	-14.04	0.0231582		TU-0740	Chromosome	3080022	3081395	+	Poly	3080022 P	3081395 P	2	CRV15_12865,CRV15_12870
TEP-0741	Chromosome	3672435	CRV15_15415	-	-9.58406	S	-8.86	0.027924		TU-0741	Chromosome	3080482	3080699	-	Inter	3080699 A	3080482 N	0	.
TEP-0742	Chromosome	3677985	CRV15_15440	+	8.11523	P	-16.94	1.779		TU-0742	Chromosome	3080501	3081395	+	Mono	3080501 P	3081395 P	1	CRV15_12870
TEP-0743	Chromosome	3682412	CRV15_15460	+	11.8475	P	-34.36	0.0669416		TU-0743	Chromosome	3097492	3098284	-	Mono	3098284 S	3097492 P	1	CRV15_12960
TEP-0744	Chromosome	3688316	CRV15_15485	-	-66.1866	Pre	-14.45	1.8991		TU-0744	Chromosome	3097492	3098178	-	Mono	3098178 P	3097492 P	1	CRV15_12960
TEP-0745	Chromosome	3689004	CRV15_15490	-	-5.78229	A	-24.3	0.235852		TU-0745	Chromosome	3097492	3097954	-	Mono	3097954 S	3097492 P	1	CRV15_12960
TEP-0746	Chromosome	3689475	CRV15_15495	-	-1.75012	P	-30.78	0.184566		TU-0746	Chromosome	3097512	3098284	-	Mono	3098284 S	3097512 S	1	CRV15_12960
TEP-0747	Chromosome	3730033	CRV15_15640	-	-86.5942	P	-14.13	0.181317		TU-0747	Chromosome	3097512	3098178	-	Mono	3098178 P	3097512 S	1	CRV15_12960
TEP-0748	Chromosome	3731835	CRV15_15655	-	-11.4579	P	-39.58	0.0112223		TU-0748	Chromosome	3097512	3097954	-	Mono	3097954 S	3097512 S	1	CRV15_12960
TEP-0749	Chromosome	3735185	CRV15_15670	-	-4.27953	P	-11.19	0.329071		TU-0749	Chromosome	3097579	3098284	-	Mono	3098284 S	3097579 S	1	CRV15_12960
TEP-0750	Chromosome	3738782	CRV15_15685	+	3.65949	S	-20.6	0.0368215		TU-0750	Chromosome	3097579	3098178	-	Mono	3098178 P	3097579 S	1	CRV15_12960
TEP-0751	Chromosome	3738820	CRV15_15685	+	4.9335	P	-31.95	0.0401011		TU-0751	Chromosome	3097579	3097954	-	Mono	3097954 S	3097579 S	1	CRV15_12960
TEP-0752	Chromosome	3744253	CRV15_15705	-	-1.94494	P	-34.79	0.0484806		TU-0752	Chromosome	3097593	3098284	-	Mono	3098284 S	3097593 S	1	CRV15_12960
TEP-0753	Chromosome	3745079	CRV15_15705	-	-3.14781	Pre	-29.14	10.2495		TU-0753	Chromosome	3097593	3098178	-	Mono	3098178 P	3097593 S	1	CRV15_12960
TEP-0754	Chromosome	3746381	CRV15_15710	+	17.9975	P	-19.26	3.47848		TU-0754	Chromosome	3097593	3097954	-	Mono	3097954 S	3097593 S	1	CRV15_12960
TEP-0755	Chromosome	3747070	CRV15_15715	+	3.07666	P	-22.64	0.56767		TU-0755	Chromosome	3099259	3100726	+	Mono	3099259 P	3100726 S	1	CRV15_12970
TEP-0756	Chromosome	3749734	CRV15_15735	-	-3.27149	S	-14.53	0.391829		TU-0756	Chromosome	3099259	3100774	+	Mono	3099259 P	3100774 P	1	CRV15_12970
TEP-0757	Chromosome	3749854	CRV15_15735	-	-6.94958	P	-16.96	0.42541		TU-0757	Chromosome	3099259	3100793	+	Mono	3099259 P	3100793 S	1	CRV15_12970
TEP-0758	Chromosome	3752033	CRV15_15745	-	-6.62779	P	-13.65	0.0130454		TU-0758	Chromosome	3099259	3100975	+	Poly	3099259 P	3100975 S	2	CRV15_12970,CRV15_12975
TEP-0759	Chromosome	3752065	CRV15_15745	-	-5.65861	S	-13.83	0.0421671		TU-0759	Chromosome	3099259	3100996	+	Poly	3099259 P	3100996 P	2	CRV15_12970,CRV15_12975
TEP-0760	Chromosome	3753396	CRV15_15745	+	4.72007	A	-15.64	0.914333		TU-0760	Chromosome	3103554	3105771	-	Poly	3105771 P	3103554 P	2	CRV15_12990,CRV15_12995
TEP-0761	Chromosome	3753766	CRV15_15745	+	2.84627	A	-14.42	0.286374		TU-0761	Chromosome	3111041	3111714	+	Poly	3111041 P	3111714 P	2	CRV15_13025,CRV15_13030
TEP-0762	Chromosome	3754354	CRV15_15750	-	-3.34427	P	-35.99	2.87058		TU-0762	Chromosome	3111099	3111714	+	Poly	3111099 S	3111714 P	2	CRV15_13025,CRV15_13030
TEP-0763	Chromosome	3760789	CRV15_15770	-	-244.922	P	-30.01	0.195462		TU-0763	Chromosome	3129501	3130503	+	Poly	3129501 P	3130503 P	2	CRV15_13125,CRV15_13130
TEP-0764	Chromosome	3760914	CRV15_15770	-	-19.1003	S	-12.45	1.77985		TU-0764	Chromosome	3137443	3138701	-	Mono	3138701 P	3137443 P	1	CRV15_13170
TEP-0765	Chromosome	3762146	N	+	2691.9	N	-31.2	0.259002		TU-0765	Chromosome	3150419	3151262	+	Mono	3150419 I	3151262 P	1	CRV15_13205
TEP-0766	Chromosome	3771470	CRV15_15820	+	17.152	P	-22.71	0.059564		TU-0766	Chromosome	3152882	3153075	+	Inter	3152882 A	3153075 A	0	.
TEP-0767	Chromosome	3777459	CRV15_15840	+	1.62644	P	-26.24	1.95081		TU-0767	Chromosome	3172449	3174019	+	Mono	3172449 P	3174019 P	1	CRV15_13295
TEP-0768	Chromosome	3789352	CRV15_15870	-	-13.3639	Pre	-31.55	0.254957		TU-0768	Chromosome	3175815	3176221	+	Mono	3175815 P	3176221 P	1	CRV15_13305
TEP-0769	Chromosome	3792659	CRV15_15890	-	-2.28205	P	-33.97	0.206861		TU-0769	Chromosome	3178001	3179407	+	Poly	3178001 P	3179407 P	3	CRV15_13325,CRV15_13330,CRV15_13335
TEP-0770	Chromosome	3792699	CRV15_15885	+	4.22699	P	-36.58	0.0310538		TU-0770	Chromosome	3178001	3179451	+	Poly	3178001 P	3179451 S	3	CRV15_13325,CRV15_13330,CRV15_13335
TEP-0771	Chromosome	3794497	CRV15_15900	-	-20.1778	P	-29.04	0.258001		TU-0771	Chromosome	3183324	3183842	+	Mono	3183324 P	3183842 P	1	CRV15_13350
TEP-0772	Chromosome	3795334	CRV15_15900	+	3.8357	A	-25.47	2.06775		TU-0772	Chromosome	3185168	3186382	+	Mono	3185168 I	3186382 P	1	CRV15_13360
TEP-0773	Chromosome	3806127	CRV15_15930	+	2.96995	S	-12.12	0.222669		TU-0773	Chromosome	3189170	3191004	+	Poly	3189170 P	3191004 P	2	CRV15_13380,CRV15_13385
TEP-0774	Chromosome	3806165	CRV15_15930	+	20.0153	P	-21.92	0.384222		TU-0774	Chromosome	3189686	3191004	+	Mono	3189686 P	3191004 P	1	CRV15_13385
TEP-0775	Chromosome	3808281	CRV15_15940	+	2.90045	P	-19.24	0.73704		TU-0775	Chromosome	3212370	3214390	+	Mono	3212370 P	3214390 P	1	CRV15_13475
TEP-0776	Chromosome	3809306	CRV15_15945	+	5.252	P	-18.14	0.490092		TU-0776	Chromosome	3214348	3215181	-	Mono	3215181 P	3214348 P	1	CRV15_13480
TEP-0777	Chromosome	3840956	CRV15_16150	+	6.2075	A	-16.69	9.51704		TU-0777	Chromosome	3220034	3221193	+	Mono	3220034 P	3221193 P	1	CRV15_13500
TEP-0778	Chromosome	3841000	N	+	28.6033	N	-18.21	1.96282		TU-0778	Chromosome	3228314	3228719	-	Pre	3228719 S	3228314 Pre	0	.
TEP-0779	Chromosome	3841022	N	+	1925.49	N	-31.19	1.33727		TU-0779	Chromosome	3228314	3228578	-	Pre	3228578 P	3228314 Pre	0	.
TEP-0780	Chromosome	3849605	CRV15_16185	-	-7.03933	S	-13.85	0.0991935		TU-0780	Chromosome	3228314	3228438	-	Pre	3228438 S	3228314 Pre	0	.
TEP-0781	Chromosome	3849616	CRV15_16185	-	-10.377	P	-9.24	0.0996239		TU-0781	Chromosome	3228356	3228719	-	Pre	3228719 S	3228356 Pre	0	.
TEP-0782	Chromosome	3849824	CRV15_16190	-	-21.367	P	-9.77	2.30298		TU-0782	Chromosome	3228356	3228578	-	Pre	3228578 P	3228356 Pre	0	.
TEP-0783	Chromosome	3852639	CRV15_16205	-	-7.5138	P	-19.81	2.18062		TU-0783	Chromosome	3228356	3228438	-	Pre	3228438 S	3228356 Pre	0	.
TEP-0784	Chromosome	3857330	CRV15_16240	+	12.1321	P	-20.87	0.500795		TU-0784	Chromosome	3249249	3252976	-	Poly	3252976 P	3249249 P	3	CRV15_13610,CRV15_13615,CRV15_13620
TEP-0785	Chromosome	3864475	CRV15_16280	-	-213.44	P	-13.88	2.75902		TU-0785	Chromosome	3258960	3259169	+	Inter	3258960 A	3259169 A	0	.
TEP-0786	Chromosome	3868243	CRV15_16300	-	-19.0871	P	-15.98	1.23399		TU-0786	Chromosome	3258960	3259289	+	Inter	3258960 A	3259289 A	0	.
TEP-0787	Chromosome	3881843	CRV15_16350	-	-21.8891	P	-30.24	0.0548333		TU-0787	Chromosome	3258960	3259331	+	Inter	3258960 A	3259331 A	0	.
TEP-0788	Chromosome	3892293	CRV15_16395	-	-14.6226	P	-13.25	0.0752731		TU-0788	Chromosome	3258960	3259381	+	Inter	3258960 A	3259381 A	0	.
TEP-0789	Chromosome	3896003	CRV15_16405	+	2.35155	P	-19.58	0.218718		TU-0789	Chromosome	3258960	3259832	+	Inter	3258960 A	3259832 A	0	.
TEP-0790	Chromosome	3900073	CRV15_16420	+	7.76444	S	-4.15	0.0712506		TU-0790	Chromosome	3272981	3274608	+	Poly	3272981 P	3274608 P	2	CRV15_13720,CRV15_13725
TEP-0791	Chromosome	3900094	CRV15_16420	+	71.3444	P	-41.6	0.0840948		TU-0791	Chromosome	3274094	3274608	+	Mono	3274094 P	3274608 P	1	CRV15_13725
TEP-0792	Chromosome	3909313	CRV15_16480	-	-5.05553	P	-19.38	0.0260405		TU-0792	Chromosome	3291909	3292379	+	Mono	3291909 P	3292379 S	1	CRV15_13810
TEP-0793	Chromosome	3923378	CRV15_16535	+	3.48327	P	-21.47	0.172813		TU-0793	Chromosome	3291909	3292407	+	Mono	3291909 P	3292407 S	1	CRV15_13810
TEP-0794	Chromosome	3925259	CRV15_16550	+	7.40708	P	-16.85	0.063446		TU-0794	Chromosome	3291909	3292451	+	Mono	3291909 P	3292451 P	1	CRV15_13810
TEP-0795	Chromosome	3928327	CRV15_16565	+	152.907	P	-20.25	0.00282287		TU-0795	Chromosome	3291942	3292379	+	Mono	3291942 S	3292379 S	1	CRV15_13810
TEP-0796	Chromosome	3942505	CRV15_16630	-	-4.56082	P	-17.84	1.02289		TU-0796	Chromosome	3291942	3292407	+	Mono	3291942 S	3292407 S	1	CRV15_13810
TEP-0797	Chromosome	3967287	CRV15_16720	+	4.72007	P	-16.59	1.28184		TU-0797	Chromosome	3291942	3292451	+	Mono	3291942 S	3292451 P	1	CRV15_13810
TEP-0798	Chromosome	3969343	CRV15_16735	+	16.1642	P	-10.24	0.152871		TU-0798	Chromosome	3293462	3294112	-	Mono	3294112 P	3293462 P	1	CRV15_13820
TEP-0799	Chromosome	3992512	N	-	-7.77812	N	-36.21	0.359246		TU-0799	Chromosome	3296633	3298656	+	Mono	3296633 I	3298656 P	1	CRV15_13840
TEP-0800	Chromosome	3994193	CRV15_16845	-	-6.91401	P	-2.1	0.181713		TU-0800	Chromosome	3319649	3325309	-	Poly	3325309 P	3319649 P	4	CRV15_13925,CRV15_13930,CRV15_13935,CRV15_13940
TEP-0801	Chromosome	3994797	CRV15_16850	-	-8.27613	S	-11.09	0.811006		TU-0801	Chromosome	3319649	3320868	-	Poly	3320868 P	3319649 P	2	CRV15_13925,CRV15_13930
TEP-0802	Chromosome	3994889	CRV15_16850	-	-17.3436	P	-9.63	1.20045		TU-0802	Chromosome	3320437	3325309	-	Poly	3325309 P	3320437 P	2	CRV15_13935,CRV15_13940
TEP-0803	Chromosome	3999613	CRV15_16875	-	-8.92845	P	-12.51	0.641123		TU-0803	Chromosome	3323121	3325309	-	Mono	3325309 P	3323121 P	1	CRV15_13940
TEP-0804	Chromosome	4001137	CRV15_16885	-	-7.25112	P	-12.11	26.1094		TU-0804	Chromosome	3326229	3329943	-	Poly	3329943 P	3326229 P	3	CRV15_13950,CRV15_13955,CRV15_13960
TEP-0805	Chromosome	4002567	CRV15_16890	-	-3.4477	S	-17.26	0.680787		TU-0805	Chromosome	3326229	3329636	-	Poly	3329636 S	3326229 P	3	CRV15_13950,CRV15_13955,CRV15_13960
TEP-0806	Chromosome	4002599	CRV15_16890	-	-8.30841	P	-12.77	1.04836		TU-0806	Chromosome	3326229	3328341	-	Poly	3328341 P	3326229 P	2	CRV15_13950,CRV15_13955
TEP-0807	Chromosome	4014313	CRV15_16935	+	43.736	P	-32.3	0.244323		TU-0807	Chromosome	3328082	3329943	-	Mono	3329943 P	3328082 P	1	CRV15_13960
TEP-0808	Chromosome	4031413	CRV15_17000	-	-3.20034	P	-25.09	0.119629		TU-0808	Chromosome	3328082	3329636	-	Mono	3329636 S	3328082 P	1	CRV15_13960
TEP-0809	Chromosome	4039309	CRV15_17035	-	-76.9335	P	-34.97	0.0172976		TU-0809	Chromosome	3328375	3329943	-	Mono	3329943 P	3328375 S	1	CRV15_13960
TEP-0810	Chromosome	4042415	CRV15_17060	+	5.35707	A	-24.35	1.30759		TU-0810	Chromosome	3328375	3329636	-	Mono	3329636 S	3328375 S	1	CRV15_13960
TEP-0811	Chromosome	4044777	CRV15_17075	-	-11.2816	P	-35.07	0.215428		TU-0811	Chromosome	3332578	3335452	+	Poly	3332578 P	3335452 P	5	CRV15_13975,CRV15_13980,CRV15_13985,CRV15_13990,CRV15_13995
TEP-0812	Chromosome	4045136	CRV15_17080	-	-6.5074	P	-14.02	1.66094		TU-0812	Chromosome	3332578	3332678	+	Pre	3332578 P	3332678 Pre	0	.
TEP-0813	Chromosome	4045825	CRV15_17085	-	-14.2702	P	-9.44	0.947266		TU-0813	Chromosome	3339501	3346981	-	Poly	3346981 P	3339501 P	6	CRV15_14020,CRV15_14025,CRV15_14030,CRV15_14035,CRV15_14040,CRV15_14045
TEP-0814	Chromosome	4078127	CRV15_17195	+	12.7472	P	-15.59	1.29263		TU-0814	Chromosome	3339501	3344450	-	Poly	3344450 P	3339501 P	5	CRV15_14020,CRV15_14025,CRV15_14030,CRV15_14035,CRV15_14040
TEP-0815	Chromosome	4084219	CRV15_17215	+	5.60443	P	-14.26	2.90374		TU-0815	Chromosome	3339501	3342729	-	Poly	3342729 P	3339501 P	4	CRV15_14020,CRV15_14025,CRV15_14030,CRV15_14035
TEP-0816	Chromosome	4086440	CRV15_17225	+	66.9024	P	-13.83	1.68311		TU-0816	Chromosome	3339501	3341003	-	Poly	3341003 P	3339501 P	2	CRV15_14020,CRV15_14025
TEP-0817	Chromosome	4095151	CRV15_17270	-	-4.3151	P	-27.76	0.0488759		TU-0817	Chromosome	3339780	3341003	-	Mono	3341003 P	3339780 P	1	CRV15_14025
TEP-0818	Chromosome	4096090	CRV15_17275	-	-3.62556	P	-25.51	0.727041		TU-0818	Chromosome	3339780	3346981	-	Poly	3346981 P	3339780 P	5	CRV15_14025,CRV15_14030,CRV15_14035,CRV15_14040,CRV15_14045
TEP-0819	Chromosome	4105698	CRV15_17310	+	21.0386	P	-30.53	0.93271		TU-0819	Chromosome	3339780	3344450	-	Poly	3344450 P	3339780 P	4	CRV15_14025,CRV15_14030,CRV15_14035,CRV15_14040
TEP-0820	Chromosome	4125225	CRV15_17375	-	-24.5641	P	-30.96	0.345327		TU-0820	Chromosome	3339780	3342729	-	Poly	3342729 P	3339780 P	3	CRV15_14025,CRV15_14030,CRV15_14035
TEP-0821	Chromosome	4128553	CRV15_17385	+	3.73063	P	-20.05	0.6065		TU-0821	Chromosome	3354740	3357664	+	Mono	3354740 P	3357664 P	1	CRV15_14080
TEP-0822	Chromosome	4132148	CRV15_17400	+	29.8434	P	-12.14	1.52764		TU-0822	Chromosome	3354740	3354912	+	Pre	3354740 P	3354912 Pre	0	.
TEP-0823	Chromosome	4132538	CRV15_17400	+	11.6357	S	-14.75	1.10138		TU-0823	Chromosome	3354740	3354934	+	Pre	3354740 P	3354934 Pre	0	.
TEP-0824	Chromosome	4135027	CRV15_17415	+	1.98051	P	-30.3	0.208762		TU-0824	Chromosome	3362192	3363166	+	Mono	3362192 S	3363166 S	1	CRV15_14105
TEP-0825	Chromosome	4139200	CRV15_17435	+	1.4858	P	-37.73	0.00400938		TU-0825	Chromosome	3362192	3363191	+	Mono	3362192 S	3363191 P	1	CRV15_14105
TEP-0826	Chromosome	4145276	CRV15_17460	+	183.404	P	-18.97	17.4204		TU-0826	Chromosome	3362192	3363213	+	Mono	3362192 S	3363213 S	1	CRV15_14105
TEP-0827	Chromosome	4146620	CRV15_17470	-	-5.92293	S	-41.95	0.0229619		TU-0827	Chromosome	3362192	3364021	+	Poly	3362192 S	3364021 P	3	CRV15_14105,CRV15_14110,CRV15_14115
TEP-0828	Chromosome	4146640	CRV15_17465	+	14.6412	S	-14.91	0.0154087		TU-0828	Chromosome	3362192	3364309	+	Poly	3362192 S	3364309 S	4	CRV15_14105,CRV15_14110,CRV15_14115,CRV15_14120
TEP-0829	Chromosome	4146656	CRV15_17470	-	-34.6499	P	-23.33	0.0276091		TU-0829	Chromosome	3362192	3364328	+	Poly	3362192 S	3364328 P	4	CRV15_14105,CRV15_14110,CRV15_14115,CRV15_14120
TEP-0830	Chromosome	4146660	CRV15_17465	+	31.1103	P	-42.29	0.0162364		TU-0830	Chromosome	3362380	3363166	+	Mono	3362380 P	3363166 S	1	CRV15_14105
TEP-0831	Chromosome	4148540	CRV15_17485	-	-8.15245	P	-35.07	0.358263		TU-0831	Chromosome	3362380	3363191	+	Mono	3362380 P	3363191 P	1	CRV15_14105
TEP-0832	Chromosome	4152845	CRV15_17500	-	-2.06862	P	-32.34	0.248249		TU-0832	Chromosome	3362380	3363213	+	Mono	3362380 P	3363213 S	1	CRV15_14105
TEP-0833	Chromosome	4153122	CRV15_17495	+	7.49848	P	-20.21	1.14152		TU-0833	Chromosome	3362380	3364021	+	Poly	3362380 P	3364021 P	3	CRV15_14105,CRV15_14110,CRV15_14115
TEP-0834	Chromosome	4157243	CRV15_17525	+	4.79121	P	-8.74	0.574017		TU-0834	Chromosome	3362380	3364309	+	Poly	3362380 P	3364309 S	4	CRV15_14105,CRV15_14110,CRV15_14115,CRV15_14120
TEP-0835	Chromosome	4157493	CRV15_17530	+	24.3167	P	-33	0.0519116		TU-0835	Chromosome	3362380	3364328	+	Poly	3362380 P	3364328 P	4	CRV15_14105,CRV15_14110,CRV15_14115,CRV15_14120
TEP-0836	Chromosome	4159153	CRV15_17545	-	-2.24484	P	-30.85	0.755649		TU-0836	Chromosome	3378277	3380313	+	Mono	3378277 P	3380313 P	1	CRV15_14195
TEP-0837	Chromosome	4159799	CRV15_17555	-	-2.79373	P	-31.14	0.190659		TU-0837	Chromosome	3378277	3378378	+	Pre	3378277 P	3378378 Pre	0	.
TEP-0838	Chromosome	4159849	CRV15_17550	+	39.4324	P	-22.63	0.0263229		TU-0838	Chromosome	3380143	3381427	-	Mono	3381427 P	3380143 S	1	CRV15_14200
TEP-0839	Chromosome	4182130	CRV15_17650	+	5.74836	P	-19.01	0.619064		TU-0839	Chromosome	3380143	3381344	-	Mono	3381344 S	3380143 S	1	CRV15_14200
TEP-0840	Chromosome	4191601	CRV15_17695	+	2.21091	P	-38.16	0.0189859		TU-0840	Chromosome	3380143	3383009	-	Poly	3383009 P	3380143 S	2	CRV15_14200,CRV15_14205
TEP-0841	Chromosome	4193696	CRV15_17710	+	12.8183	P	-24.18	0.00639		TU-0841	Chromosome	3380254	3381427	-	Mono	3381427 P	3380254 P	1	CRV15_14200
TEP-0842	Chromosome	4196063	CRV15_17725	+	1.4858	P	-28.34	0.0655006		TU-0842	Chromosome	3380254	3381344	-	Mono	3381344 S	3380254 P	1	CRV15_14200
TEP-0843	Chromosome	4199093	CRV15_17745	-	-15.8239	P	-15.69	0.00372967		TU-0843	Chromosome	3380254	3383009	-	Poly	3383009 P	3380254 P	2	CRV15_14200,CRV15_14205
TEP-0844	Chromosome	4201469	CRV15_17760	+	131.631	Pre	-33.4	0.442682		TU-0844	Chromosome	3380288	3381427	-	Mono	3381427 P	3380288 S	1	CRV15_14200
TEP-0845	Chromosome	4202460	CRV15_17765	-	-17.9839	P	-36.42	0.056581		TU-0845	Chromosome	3380288	3381344	-	Mono	3381344 S	3380288 S	1	CRV15_14200
TEP-0846	Chromosome	4202499	CRV15_17760	+	2.49384	P	-41.01	0.0546692		TU-0846	Chromosome	3380288	3383009	-	Poly	3383009 P	3380288 S	2	CRV15_14200,CRV15_14205
TEP-0847	Chromosome	4226276	CRV15_17870	+	0.247359	P	-22.16	0.0963471		TU-0847	Chromosome	3381345	3381427	-	Pre	3381427 P	3381345 Pre	0	.
TEP-0848	Chromosome	4239750	CRV15_17920	+	12.3762	P	-14.2	1.45352		TU-0848	Chromosome	3398094	3401921	+	Poly	3398094 P	3401921 P	4	CRV15_14250,CRV15_14255,CRV15_14260,CRV15_14265
TEP-0849	Chromosome	4241173	CRV15_17930	+	3.92545	P	-37.98	0.0639997		TU-0849	Chromosome	3398094	3403530	+	Poly	3398094 P	3403530 P	6	CRV15_14250,CRV15_14255,CRV15_14260,CRV15_14265,CRV15_14270,CRV15_14275
TEP-0850	Chromosome	4252214	CRV15_17970	+	6.31093	S	-15.21	2.8917		TU-0850	Chromosome	3398094	3403698	+	Poly	3398094 P	3403698 S	6	CRV15_14250,CRV15_14255,CRV15_14260,CRV15_14265,CRV15_14270,CRV15_14275
TEP-0851	Chromosome	4252287	CRV15_17970	+	34.1415	P	-19.47	2.19052		TU-0851	Chromosome	3398094	3403715	+	Poly	3398094 P	3403715 S	7	CRV15_14250,CRV15_14255,CRV15_14260,CRV15_14265,CRV15_14270,CRV15_14275,CRV15_14280
TEP-0852	Chromosome	4257996	CRV15_17995	+	4.66753	Pre	-10.03	6.50566		TU-0852	Chromosome	3398094	3403758	+	Poly	3398094 P	3403758 P	7	CRV15_14250,CRV15_14255,CRV15_14260,CRV15_14265,CRV15_14270,CRV15_14275,CRV15_14280
TEP-0853	Chromosome	4258088	CRV15_17995	+	4.52689	Pre	-12.1	1.87046		TU-0853	Chromosome	3398094	3403860	+	Poly	3398094 P	3403860 S	7	CRV15_14250,CRV15_14255,CRV15_14260,CRV15_14265,CRV15_14270,CRV15_14275,CRV15_14280
TEP-0854	Chromosome	4258149	CRV15_17995	+	19.2918	Pre	-14.09	1.41979		TU-0854	Chromosome	3398094	3403966	+	Poly	3398094 P	3403966 S	7	CRV15_14250,CRV15_14255,CRV15_14260,CRV15_14265,CRV15_14270,CRV15_14275,CRV15_14280
TEP-0855	Chromosome	4258169	CRV15_17995	+	26.7126	Pre	-26.06	1.29459		TU-0855	Chromosome	3402356	3403530	+	Poly	3402356 P	3403530 P	2	CRV15_14270,CRV15_14275
TEP-0856	Chromosome	4258968	CRV15_17995	+	14.1668	P	-27.11	0.222562		TU-0856	Chromosome	3402356	3403698	+	Poly	3402356 P	3403698 S	2	CRV15_14270,CRV15_14275
TEP-0857	Chromosome	4259881	CRV15_18000	+	6.54297	P	-17.67	0.215403		TU-0857	Chromosome	3402356	3403715	+	Poly	3402356 P	3403715 S	3	CRV15_14270,CRV15_14275,CRV15_14280
TEP-0858	Chromosome	4274151	CRV15_18040	+	11.3867	P	-38.27	0.0412735		TU-0858	Chromosome	3402356	3403758	+	Poly	3402356 P	3403758 P	3	CRV15_14270,CRV15_14275,CRV15_14280
TEP-0859	Chromosome	4275421	CRV15_18050	-	-12.6421	P	-5.41	0.423227		TU-0859	Chromosome	3402356	3403860	+	Poly	3402356 P	3403860 S	3	CRV15_14270,CRV15_14275,CRV15_14280
TEP-0860	Chromosome	4290036	CRV15_18080	+	22.5058	P	-14.56	0.0135449		TU-0860	Chromosome	3402356	3403966	+	Poly	3402356 P	3403966 S	3	CRV15_14270,CRV15_14275,CRV15_14280
TEP-0861	Chromosome	4290051	CRV15_18080	+	3.64417	S	-10.5	0.0139268		TU-0861	Chromosome	3402393	3403530	+	Poly	3402393 S	3403530 P	2	CRV15_14270,CRV15_14275
TEP-0862	Chromosome	4292657	CRV15_18095	+	11.0157	P	-28.95	0.0516768		TU-0862	Chromosome	3402393	3403698	+	Poly	3402393 S	3403698 S	2	CRV15_14270,CRV15_14275
TEP-0863	Chromosome	4294944	CRV15_18110	+	53.4645	S	-13.22	0.0372445		TU-0863	Chromosome	3402393	3403715	+	Poly	3402393 S	3403715 S	3	CRV15_14270,CRV15_14275,CRV15_14280
TEP-0864	Chromosome	4294958	CRV15_18110	+	145.391	P	-41.11	0.0352449		TU-0864	Chromosome	3402393	3403758	+	Poly	3402393 S	3403758 P	3	CRV15_14270,CRV15_14275,CRV15_14280
TEP-0865	Chromosome	4304296	CRV15_18145	+	178.986	P	-30.67	0.470533		TU-0865	Chromosome	3402393	3403860	+	Poly	3402393 S	3403860 S	3	CRV15_14270,CRV15_14275,CRV15_14280
TEP-0866	Chromosome	4306879	CRV15_18155	+	4.9335	P	-36.64	0.00137885		TU-0866	Chromosome	3402393	3403966	+	Poly	3402393 S	3403966 S	3	CRV15_14270,CRV15_14275,CRV15_14280
TEP-0867	Chromosome	4306926	CRV15_18160	-	-2.5108	P	-32.95	0.00545702		TU-0867	Chromosome	3403110	3403530	+	Mono	3403110 P	3403530 P	1	CRV15_14275
TEP-0868	Chromosome	4309540	CRV15_18170	+	11.014	P	-21.88	0.0142407		TU-0868	Chromosome	3403110	3403698	+	Mono	3403110 P	3403698 S	1	CRV15_14275
TEP-0869	Chromosome	4314991	CRV15_18190	+	2.38712	P	-32.46	2.52385		TU-0869	Chromosome	3403110	3403715	+	Poly	3403110 P	3403715 S	2	CRV15_14275,CRV15_14280
TEP-0870	Chromosome	4321331	CRV15_18215	-	-9.67053	P	-27.81	0.0799497		TU-0870	Chromosome	3403110	3403758	+	Poly	3403110 P	3403758 P	2	CRV15_14275,CRV15_14280
TEP-0871	Chromosome	4323479	CRV15_18225	+	16.6743	P	-18.11	1.37338		TU-0871	Chromosome	3403110	3403860	+	Poly	3403110 P	3403860 S	2	CRV15_14275,CRV15_14280
TEP-0872	Chromosome	4323902	CRV15_18230	+	1.23844	P	-17.63	1.0332		TU-0872	Chromosome	3403110	3403966	+	Poly	3403110 P	3403966 S	2	CRV15_14275,CRV15_14280
TEP-0873	Chromosome	4338164	CRV15_18290	+	5.39429	P	-16.77	6.16167		TU-0873	Chromosome	3403218	3403530	+	Mono	3403218 S	3403530 P	1	CRV15_14275
TEP-0874	Chromosome	4338475	CRV15_18300	-	-3.51884	P	-11.44	0.886448		TU-0874	Chromosome	3403218	3403698	+	Mono	3403218 S	3403698 S	1	CRV15_14275
TEP-0875	Chromosome	4338742	CRV15_18295	+	183.208	P	-20.3	0.302808		TU-0875	Chromosome	3403218	3403715	+	Poly	3403218 S	3403715 S	2	CRV15_14275,CRV15_14280
TEP-0876	Chromosome	4339232	N	+	12.3608	N	-23.89	0.270989		TU-0876	Chromosome	3403218	3403758	+	Poly	3403218 S	3403758 P	2	CRV15_14275,CRV15_14280
TEP-0877	Chromosome	4346856	CRV15_18320	+	91.3258	P	-35.59	0.244361		TU-0877	Chromosome	3403218	3403860	+	Poly	3403218 S	3403860 S	2	CRV15_14275,CRV15_14280
TEP-0878	Chromosome	4350618	CRV15_18345	+	5.71114	P	-32.9	0.0918472		TU-0878	Chromosome	3403218	3403966	+	Poly	3403218 S	3403966 S	2	CRV15_14275,CRV15_14280
TEP-0879	Chromosome	4352528	CRV15_18350	+	4.24396	P	-32.5	2.55261		TU-0879	Chromosome	3403710	3405865	-	Poly	3405865 P	3403710 P	2	CRV15_14285,CRV15_14290
TEP-0880	Chromosome	4353200	CRV15_18355	+	33.2249	P	-14.56	0.204063		TU-0880	Chromosome	3415491	3417060	-	Mono	3417060 P	3415491 P	1	CRV15_14335
TEP-0881	Chromosome	4356677	CRV15_18375	-	-208.234	A	-19.26	0.877987		TU-0881	Chromosome	3415552	3417060	-	Mono	3417060 P	3415552 S	1	CRV15_14335
TEP-0882	Chromosome	4357150	CRV15_18375	+	57.9482	P	-10.35	0.802501		TU-0882	Chromosome	3419247	3419451	+	Inter	3419247 N	3419451 N	0	.
TEP-0883	Chromosome	4357350	CRV15_18375	+	5.72811	S	-22.7	1.2672		TU-0883	Chromosome	3419407	3419610	+	Pre	3419407 P	3419610 Pre	0	.
TEP-0884	Chromosome	4362596	CRV15_18405	+	2.8107	P	-28.38	1.83502		TU-0884	Chromosome	3424742	3426608	+	Poly	3424742 P	3426608 P	2	CRV15_14365,CRV15_14370
TEP-0885	Chromosome	4364656	CRV15_18425	-	-81.0084	P	-33.25	0.923891		TU-0885	Chromosome	3424742	3426663	+	Poly	3424742 P	3426663 S	2	CRV15_14365,CRV15_14370
TEP-0886	Chromosome	4366238	CRV15_18440	-	-12.6979	P	-15.58	0.122142		TU-0886	Chromosome	3428201	3429478	+	Poly	3428201 I	3429478 P	2	CRV15_14400,CRV15_14395
TEP-0887	Chromosome	4368048	CRV15_18450	+	7.30201	P	-12.57	4.26975		TU-0887	Chromosome	3447025	3447238	-	Inter	3447238 A	3447025 N	0	.
TEP-0888	Chromosome	4376604	CRV15_18490	-	-13.9008	P	-14.94	0.164019		TU-0888	Chromosome	3459096	3460388	+	Mono	3459096 P	3460388 P	1	CRV15_14525
TEP-0889	Chromosome	4378522	CRV15_18495	+	2.93602	P	-16.51	0.979912		TU-0889	Chromosome	3467617	3469848	-	Poly	3469848 P	3467617 P	2	CRV15_14555,CRV15_14565
TEP-0890	Chromosome	4395882	CRV15_18575	-	-3.65949	P	-39.97	9.68008		TU-0890	Chromosome	3468575	3469848	-	Mono	3469848 P	3468575 P	1	CRV15_14565
TEP-0891	Chromosome	4395900	N	+	5.05718	N	-17.97	0.0018463		TU-0891	Chromosome	3492087	3496661	+	Poly	3492087 P	3496661 P	4	CRV15_14660,CRV15_14665,CRV15_14670,CRV15_14675
TEP-0892	Chromosome	4399011	N	-	-1.87544	N	-36.42	0.354947		TU-0892	Chromosome	3495680	3496661	+	Mono	3495680 P	3496661 P	1	CRV15_14675
TEP-0893	Chromosome	4400034	CRV15_18590	+	9.80953	P	-35.01	0.00964193		TU-0893	Chromosome	3497116	3498249	+	Poly	3497116 P	3498249 P	2	CRV15_14690,CRV15_14695
TEP-0894	Chromosome	4400088	CRV15_18595	-	-36.6846	P	-31.44	0.0228545		TU-0894	Chromosome	3497904	3498249	+	Mono	3497904 P	3498249 P	1	CRV15_14695
TEP-0895	Chromosome	4400131	CRV15_18595	-	-4.54385	S	-17.17	0.0327012		TU-0895	Chromosome	3500892	3501195	+	Mono	3500892 P	3501195 P	1	CRV15_14725
TEP-0896	Chromosome	4410512	CRV15_18640	+	5.04021	P	-32.92	0.0509987		TU-0896	Chromosome	3563310	3563601	+	Mono	3563310 P	3563601 P	1	CRV15_14990
TEP-0897	Chromosome	4414209	CRV15_18655	-	-6.66501	S	-39.02	2.84942		TU-0897	Chromosome	3563310	3563809	+	Mono	3563310 P	3563809 S	1	CRV15_14990
TEP-0898	Chromosome	4414249	CRV15_18655	-	-241.146	P	-17.17	2.07908		TU-0898	Chromosome	3563310	3564151	+	Poly	3563310 P	3564151 P	2	CRV15_14990,CRV15_14995
TEP-0899	Chromosome	4428744	CRV15_18720	-	-13405	P	-13.77	0.0253294		TU-0899	Chromosome	3593064	3595048	+	Mono	3593064 P	3595048 P	1	CRV15_15105
TEP-0900	Chromosome	4428859	CRV15_18725	-	-72.0236	P	-11.9	0.0332666		TU-0900	Chromosome	3601111	3605988	+	Poly	3601111 P	3605988 P	2	CRV15_15140,CRV15_15145
TEP-0901	Chromosome	4428927	N	+	76.9762	N	-13.38	0.219323		TU-0901	Chromosome	3607977	3611785	-	Poly	3611785 P	3607977 P	2	CRV15_15170,CRV15_15175
TEP-0902	Chromosome	4429329	CRV15_18730	-	-56.4624	P	-23.46	1.004		TU-0902	Chromosome	3607977	3611764	-	Poly	3611764 S	3607977 P	2	CRV15_15170,CRV15_15175
TEP-0903	Chromosome	4433105	CRV15_18745	-	-6.71919	P	-24.87	0.264504		TU-0903	Chromosome	3617134	3618274	-	Mono	3618274 I	3617134 P	1	CRV15_15205
TEP-0904	Chromosome	4433149	CRV15_18740	+	2.56334	P	-25.81	0.0540373		TU-0904	Chromosome	3618334	3618937	+	Mono	3618334 P	3618937 S	1	CRV15_15210
TEP-0905	Chromosome	4475732	CRV15_18890	+	4.33206	P	-3.3	0.948012		TU-0905	Chromosome	3618334	3618968	+	Mono	3618334 P	3618968 P	1	CRV15_15210
TEP-0906	Chromosome	4476577	CRV15_18895	+	9.14188	P	-9.69	0.243139		TU-0906	Chromosome	3626070	3626304	+	Pre	3626070 S	3626304 Pre	0	.
TEP-0907	Chromosome	4477640	CRV15_18900	+	4.15421	P	-11.68	0.308467		TU-0907	Chromosome	3626140	3626304	+	Pre	3626140 P	3626304 Pre	0	.
TEP-0908	Chromosome	4484133	N	-	-4.73867	N	-18.97	10.8893		TU-0908	Chromosome	3630816	3632760	+	Poly	3630816 P	3632760 P	2	CRV15_15260,CRV15_15265
TEP-0909	Chromosome	4486754	CRV15_18920	+	11.6883	P	-34.26	0.0364396		TU-0909	Chromosome	3631777	3632760	+	Mono	3631777 P	3632760 P	1	CRV15_15265
TEP-0910	Chromosome	4488853	N	-	-138.698	N	-20.59	1.22811		TU-0910	Chromosome	3631777	3633682	+	Poly	3631777 P	3633682 P	2	CRV15_15265,CRV15_15270
TEP-0911	Chromosome	4491035	CRV15_18935	-	-2.79373	P	-7.61	0.460392		TU-0911	Chromosome	3632537	3633682	+	Mono	3632537 P	3633682 P	1	CRV15_15270
TEP-0912	Chromosome	4502507	N	-	-79.9287	N	-18.37	0.239973		TU-0912	Chromosome	3635431	3636064	+	Mono	3635431 P	3636064 P	1	CRV15_15280
TEP-0913	Chromosome	4502625	N	-	-454.495	N	-11.4	0.986059		TU-0913	Chromosome	3644190	3648958	+	Poly	3644190 P	3648958 P	4	CRV15_15320,CRV15_15330,CRV15_15335,CRV15_15340
TEP-0914	Chromosome	4512226	CRV15_19020	-	-12.0763	P	-21.39	0.499108		TU-0914	Chromosome	3644190	3649331	+	Poly	3644190 P	3649331 S	4	CRV15_15320,CRV15_15330,CRV15_15335,CRV15_15340
TEP-0915	Chromosome	4556946	CRV15_19230	-	-775.931	P	-20.99	0.819387		TU-0915	Chromosome	3647615	3648958	+	Mono	3647615 P	3648958 P	1	CRV15_15340
TEP-0916	Chromosome	4566147	CRV15_19255	+	4.01356	P	-10.34	0.670881		TU-0916	Chromosome	3647615	3649331	+	Mono	3647615 P	3649331 S	1	CRV15_15340
TEP-0917	Chromosome	4566409	CRV15_19260	+	8.25752	S	-20.49	0.31374		TU-0917	Chromosome	3672390	3673860	-	Mono	3673860 P	3672390 S	1	CRV15_15415
TEP-0918	Chromosome	4566449	CRV15_19260	+	15.4342	P	-27.92	0.328674		TU-0918	Chromosome	3672390	3673828	-	Mono	3673828 S	3672390 S	1	CRV15_15415
TEP-0919	Chromosome	4566515	CRV15_19260	+	3.92545	S	-27.51	0.320605		TU-0919	Chromosome	3672419	3673860	-	Mono	3673860 P	3672419 P	1	CRV15_15415
TEP-0920	Chromosome	4574313	CRV15_19295	-	-2.17534	P	-35.12	0.185931		TU-0920	Chromosome	3672419	3673828	-	Mono	3673828 S	3672419 P	1	CRV15_15415
TEP-0921	Chromosome	4591002	CRV15_19345	+	2.06862	A	-24.38	0.724964		TU-0921	Chromosome	3672435	3673860	-	Mono	3673860 P	3672435 S	1	CRV15_15415
TEP-0922	Chromosome	4599819	CRV15_19385	+	13.984	P	-11.44	0.21775		TU-0922	Chromosome	3672435	3673828	-	Mono	3673828 S	3672435 S	1	CRV15_15415
TEP-0923	Chromosome	4600419	CRV15_19395	-	-4.08471	P	-18.4	0.818466		TU-0923	Chromosome	3675826	3677985	+	Poly	3675826 P	3677985 P	3	CRV15_15430,CRV15_15435,CRV15_15440
TEP-0924	Chromosome	4600510	CRV15_19395	-	-2.75816	S	-15.69	0.937131		TU-0924	Chromosome	3675826	3682412	+	Poly	3675826 P	3682412 P	7	CRV15_15430,CRV15_15435,CRV15_15440,CRV15_15445,CRV15_15450,CRV15_15455,CRV15_15460
TEP-0925	Chromosome	4600645	CRV15_19400	-	-4.40156	P	-17.43	0.814432		TU-0925	Chromosome	3676256	3677985	+	Poly	3676256 P	3677985 P	2	CRV15_15435,CRV15_15440
TEP-0926	Chromosome	4607081	CRV15_19420	-	-2.86488	P	-17.06	0.0144733		TU-0926	Chromosome	3676256	3682412	+	Poly	3676256 P	3682412 P	6	CRV15_15435,CRV15_15440,CRV15_15445,CRV15_15450,CRV15_15455,CRV15_15460
TEP-0927	Chromosome	4615672	CRV15_19440	-	-20.1422	P	-39.97	0.00849564		TU-0927	Chromosome	3677652	3682412	+	Poly	3677652 P	3682412 P	4	CRV15_15445,CRV15_15450,CRV15_15455,CRV15_15460
TEP-0928	Chromosome	4625491	CRV15_19475	-	-2.45827	P	-10.16	0.0767971		TU-0928	Chromosome	3677738	3682412	+	Poly	3677738 S	3682412 P	4	CRV15_15445,CRV15_15450,CRV15_15455,CRV15_15460
TEP-0929	Chromosome	4627603	CRV15_19480	+	4.79121	P	-19.64	0.051316		TU-0929	Chromosome	3688316	3688401	-	Pre	3688401 P	3688316 Pre	0	.
TEP-0930	Chromosome	4635567	CRV15_19525	-	-128.041	P	-36.9	0.516238		TU-0930	Chromosome	3689475	3690743	-	Poly	3690743 P	3689475 P	2	CRV15_15495,CRV15_15500
TEP-0931	Chromosome	4637701	CRV15_19530	+	15.9831	P	-11.24	0.0556356		TU-0931	Chromosome	3730033	3731148	-	Poly	3731148 P	3730033 P	2	CRV15_15640,CRV15_15645
TEP-0932	Chromosome	4638098	CRV15_19540	+	8.4912	P	-16.79	53.9921		TU-0932	Chromosome	3731835	3734211	-	Mono	3734211 P	3731835 P	1	CRV15_15655
TEP-0933	Chromosome	4638298	CRV15_19545	+	6.24143	Pre	-8.78	8.58497		TU-0933	Chromosome	3731835	3737898	-	Poly	3737898 P	3731835 P	3	CRV15_15655,CRV15_15670,CRV15_15675
TEP-0934	Chromosome	4641496	CRV15_19555	+	69.2621	P	-25.78	1.81613		TU-0934	Chromosome	3735185	3737898	-	Poly	3737898 P	3735185 P	2	CRV15_15670,CRV15_15675
TEP-0935	Chromosome	4642921	CRV15_19560	+	9.72635	P	-38.65	0.00995616		TU-0935	Chromosome	3738082	3738782	+	Poly	3738082 P	3738782 S	2	CRV15_15680,CRV15_15685
TEP-0936	Chromosome	4646928	CRV15_19570	+	1.85683	P	-37.76	0.142273		TU-0936	Chromosome	3738082	3738820	+	Poly	3738082 P	3738820 P	2	CRV15_15680,CRV15_15685
TEP-0937	Chromosome	4651060	CRV15_19590	+	19.0428	P	-30.58	0.517216		TU-0937	Chromosome	3744253	3745185	-	Mono	3745185 P	3744253 P	1	CRV15_15705
TEP-0938	Chromosome	4661543	CRV15_19625	+	6.80401	P	-29.04	0.0148974		TU-0938	Chromosome	3744253	3745073	-	Mono	3745073 S	3744253 P	1	CRV15_15705
TEP-0939	Chromosome	4662863	CRV15_19630	+	38.223	P	-14.37	0.0935472		TU-0939	Chromosome	3745079	3745185	-	Pre	3745185 P	3745079 Pre	0	.
TEP-0940	Chromosome	4670621	CRV15_19650	+	246.79	P	-25.49	0.114042		TU-0940	Chromosome	3745294	3746381	+	Mono	3745294 P	3746381 P	1	CRV15_15710
TEP-0941	Chromosome	4676161	CRV15_19665	+	4.19142	P	-11.49	0.74379		TU-0941	Chromosome	3745294	3747070	+	Poly	3745294 P	3747070 P	2	CRV15_15710,CRV15_15715
TEP-0942	Chromosome	4688939	CRV15_19710	+	24.1	P	-8.62	2.9485		TU-0942	Chromosome	3749734	3750411	-	Mono	3750411 P	3749734 S	1	CRV15_15735
TEP-0943	Chromosome	4690163	CRV15_19725	+	101.949	P	-12.44	1.352		TU-0943	Chromosome	3749854	3750411	-	Mono	3750411 P	3749854 P	1	CRV15_15735
TEP-0944	Chromosome	4690532	CRV15_19725	+	5.51632	S	-13.26	0.755812		TU-0944	Chromosome	3752033	3754081	-	Mono	3754081 P	3752033 P	1	CRV15_15745
TEP-0945	Chromosome	4695142	CRV15_19750	+	6.138	S	-15.31	1.33509		TU-0945	Chromosome	3752065	3754081	-	Mono	3754081 P	3752065 S	1	CRV15_15745
TEP-0946	Chromosome	4695239	CRV15_19750	+	6.59715	P	-13.21	0.724028		TU-0946	Chromosome	3760789	3761960	-	Mono	3761960 I	3760789 P	1	CRV15_15770
TEP-0947	Chromosome	4703084	CRV15_19790	-	-86.9138	P	-17.08	0.00913075		TU-0947	Chromosome	3760789	3762225	-	Mono	3762225 P	3760789 P	1	CRV15_15770
TEP-0948	Chromosome	4703098	CRV15_19790	-	-14.389	S	-22.3	0.0090229		TU-0948	Chromosome	3760914	3761960	-	Mono	3761960 I	3760914 S	1	CRV15_15770
TEP-0949	Chromosome	4703140	CRV15_19790	-	-21.9619	S	-14.19	0.00999578		TU-0949	Chromosome	3760914	3762225	-	Mono	3762225 P	3760914 S	1	CRV15_15770
TEP-0950	Chromosome	4712134	CRV15_19820	+	6.5074	P	-14.91	0.862295		TU-0950	Chromosome	3770041	3771470	+	Poly	3770041 S	3771470 P	2	CRV15_15815,CRV15_15820
TEP-0951	Chromosome	4713304	CRV15_19825	+	23.214	P	-36.8	0.0688811		TU-0951	Chromosome	3770198	3771470	+	Poly	3770198 P	3771470 P	2	CRV15_15815,CRV15_15820
TEP-0952	Chromosome	4724161	CRV15_19865	+	14.1263	P	-28	1.69357		TU-0952	Chromosome	3770240	3771470	+	Poly	3770240 S	3771470 P	2	CRV15_15815,CRV15_15820
TEP-0953	Chromosome	4727193	CRV15_19885	-	-2.43966	A	-9.66	0.486737		TU-0953	Chromosome	3774640	3777459	+	Poly	3774640 P	3777459 P	3	CRV15_15830,CRV15_15835,CRV15_15840
TEP-0954	Chromosome	4737125	CRV15_19935	+	60.7403	P	-21.99	0.124481		TU-0954	Chromosome	3777131	3777459	+	Mono	3777131 P	3777459 P	1	CRV15_15840
TEP-0955	Chromosome	4741225	CRV15_19960	-	-2.45827	S	-10.04	0.456412		TU-0955	Chromosome	3789352	3789641	-	Pre	3789641 S	3789352 Pre	0	.
TEP-0956	Chromosome	4741270	CRV15_19960	-	-4.13888	P	-8.64	0.44052		TU-0956	Chromosome	3789352	3789587	-	Pre	3789587 P	3789352 Pre	0	.
TEP-0957	Chromosome	4741564	CRV15_19955	+	2.98856	P	-27.53	0.327161		TU-0957	Chromosome	3791772	3792699	+	Mono	3791772 P	3792699 P	1	CRV15_15885
TEP-0958	Chromosome	4746811	CRV15_19980	+	3.60695	P	-15.94	0.806277		TU-0958	Chromosome	3792659	3793638	-	Mono	3793638 P	3792659 P	1	CRV15_15890
TEP-0959	Chromosome	4747196	CRV15_19980	+	3.28845	S	-19.92	0.0872029		TU-0959	Chromosome	3792659	3799056	-	Poly	3799056 P	3792659 P	5	CRV15_15890,CRV15_15895,CRV15_15900,CRV15_15905,CRV15_15910
TEP-0960	Chromosome	4760858	N	-	-432.887	N	-40.56	0.114306		TU-0960	Chromosome	3792659	3798992	-	Poly	3798992 S	3792659 P	5	CRV15_15890,CRV15_15895,CRV15_15900,CRV15_15905,CRV15_15910
TEP-0961	Chromosome	4760902	CRV15_20020	+	1.98051	P	-26.63	0.990892		TU-0961	Chromosome	3794497	3799056	-	Poly	3799056 P	3794497 P	3	CRV15_15900,CRV15_15905,CRV15_15910
TEP-0962	Chromosome	4760902	N	-	-6.43626	N	-15.37	0.234806		TU-0962	Chromosome	3794497	3798992	-	Poly	3798992 S	3794497 P	3	CRV15_15900,CRV15_15905,CRV15_15910
TEP-0963	Chromosome	4778567	CRV15_20100	+	6.22447	S	-19.68	0.423165		TU-0963	Chromosome	3799312	3806127	+	Poly	3799312 I	3806127 S	4	CRV15_15920,CRV15_15925,CRV15_15930,CRV15_15915
TEP-0964	Chromosome	4778645	CRV15_20100	+	62.4751	P	-14.73	0.473445		TU-0964	Chromosome	3799312	3806165	+	Poly	3799312 I	3806165 P	4	CRV15_15920,CRV15_15925,CRV15_15930,CRV15_15915
TEP-0965	Chromosome	4788011	CRV15_20135	+	2817.63	P	-12.66	5.11303		TU-0965	Chromosome	3799312	3808281	+	Poly	3799312 I	3808281 P	6	CRV15_15920,CRV15_15925,CRV15_15930,CRV15_15935,CRV15_15940,CRV15_15915
TEP-0966	Chromosome	4788090	CRV15_20140	+	105.872	P	-14	4.19805		TU-0966	Chromosome	3799312	3809306	+	Poly	3799312 I	3809306 P	7	CRV15_15920,CRV15_15925,CRV15_15930,CRV15_15935,CRV15_15940,CRV15_15945,CRV15_15915
TEP-0967	Chromosome	4788123	CRV15_20140	+	7.21226	S	-21.69	2.99436		TU-0967	Chromosome	3806209	3808281	+	Poly	3806209 P	3808281 P	2	CRV15_15935,CRV15_15940
TEP-0968	Chromosome	4788342	CRV15_20145	+	3.94406	P	-13.63	2.16049		TU-0968	Chromosome	3806209	3809306	+	Poly	3806209 P	3809306 P	3	CRV15_15935,CRV15_15940,CRV15_15945
TEP-0969	Chromosome	4794043	N	+	3.96103	N	-27.67	0.0576047		TU-0969	Chromosome	3849605	3855973	-	Poly	3855973 P	3849605 S	9	CRV15_16185,CRV15_16190,CRV15_16195,CRV15_16200,CRV15_16205,CRV15_16210,CRV15_16215,CRV15_16220,CRV15_16225
TEP-0970	Chromosome	4804375	CRV15_20225	+	18.5158	Pre	-35.72	1.99762		TU-0970	Chromosome	3849605	3851130	-	Poly	3851130 P	3849605 S	2	CRV15_16185,CRV15_16190
TEP-0971	Chromosome	4809891	CRV15_20245	+	19.9069	P	-14.42	0.0787174		TU-0971	Chromosome	3849616	3855973	-	Poly	3855973 P	3849616 P	9	CRV15_16185,CRV15_16190,CRV15_16195,CRV15_16200,CRV15_16205,CRV15_16210,CRV15_16215,CRV15_16220,CRV15_16225
TEP-0972	Chromosome	4809931	CRV15_20255	-	-2.56498	S	-47.59	0.00346452		TU-0972	Chromosome	3849616	3851130	-	Poly	3851130 P	3849616 P	2	CRV15_16185,CRV15_16190
TEP-0973	Chromosome	4809937	CRV15_20250	+	10.1485	P	-16.4	0.0305753		TU-0973	Chromosome	3849824	3851130	-	Mono	3851130 P	3849824 P	1	CRV15_16190
TEP-0974	Chromosome	4809972	CRV15_20255	-	-23.6627	P	-7.36	0.00308208		TU-0974	Chromosome	3849824	3855973	-	Poly	3855973 P	3849824 P	8	CRV15_16190,CRV15_16195,CRV15_16200,CRV15_16205,CRV15_16210,CRV15_16215,CRV15_16220,CRV15_16225
TEP-0975	Chromosome	4816777	CRV15_20280	+	6.01268	P	-14.58	0.0059941		TU-0975	Chromosome	3852639	3855973	-	Poly	3855973 P	3852639 P	5	CRV15_16205,CRV15_16210,CRV15_16215,CRV15_16220,CRV15_16225
TEP-0976	Chromosome	4821218	CRV15_20300	-	-8.23891	P	-34.02	0.598077		TU-0976	Chromosome	3856097	3857330	+	Poly	3856097 S	3857330 P	2	CRV15_16235,CRV15_16240
TEP-0977	Chromosome	4824819	CRV15_20315	-	-66.7984	P	-39.17	0.0169436		TU-0977	Chromosome	3856128	3857330	+	Poly	3856128 P	3857330 P	2	CRV15_16235,CRV15_16240
TEP-0978	Chromosome	4826154	CRV15_20320	-	-24.8202	P	-7.11	0.240282		TU-0978	Chromosome	3868243	3869827	-	Mono	3869827 P	3868243 P	1	CRV15_16300
TEP-0979	Chromosome	4826255	CRV15_20320	-	-7.49519	S	-10.53	0.745748		TU-0979	Chromosome	3881843	3882523	-	Mono	3882523 P	3881843 P	1	CRV15_16350
TEP-0980	Chromosome	4843172	CRV15_20395	+	54.9175	S	-15.66	0.111807		TU-0980	Chromosome	3892293	3892972	-	Mono	3892972 P	3892293 P	1	CRV15_16395
TEP-0981	Chromosome	4843276	CRV15_20395	+	191.55	P	-29.97	0.0597632		TU-0981	Chromosome	3897863	3900073	+	Mono	3897863 P	3900073 S	1	CRV15_16420
TEP-0982	Chromosome	4844263	CRV15_20400	+	53.557	P	-14.99	1.9917		TU-0982	Chromosome	3897863	3900094	+	Mono	3897863 P	3900094 P	1	CRV15_16420
TEP-0983	Chromosome	4844653	CRV15_20405	+	18.7582	P	-10.8	0.0705657		TU-0983	Chromosome	3909313	3910527	-	Mono	3910527 P	3909313 P	1	CRV15_16480
TEP-0984	Chromosome	4847058	CRV15_20415	+	10.1466	P	-36.61	0.305274		TU-0984	Chromosome	3923081	3923378	+	Mono	3923081 P	3923378 P	1	CRV15_16535
TEP-0985	Chromosome	4847732	CRV15_20425	-	-3.64252	P	-14.62	0.553783		TU-0985	Chromosome	3924048	3925259	+	Poly	3924048 P	3925259 P	2	CRV15_16545,CRV15_16550
TEP-0986	Chromosome	4848042	CRV15_20420	+	2.58195	P	-21.81	0.278503		TU-0986	Chromosome	3924048	3928327	+	Poly	3924048 P	3928327 P	4	CRV15_16545,CRV15_16550,CRV15_16560,CRV15_16565
TEP-0987	Chromosome	4854272	CRV15_20445	-	-5.58582	P	-29.19	0.018635		TU-0987	Chromosome	3924724	3925259	+	Mono	3924724 P	3925259 P	1	CRV15_16550
TEP-0988	Chromosome	4858805	CRV15_20470	-	-4.43714	P	-38.31	0.0894707		TU-0988	Chromosome	3924724	3928327	+	Poly	3924724 P	3928327 P	3	CRV15_16550,CRV15_16560,CRV15_16565
TEP-0989	Chromosome	4858805	CRV15_20465	+	134.656	P	-10.81	7.33348		TU-0989	Chromosome	3925492	3928327	+	Poly	3925492 S	3928327 P	2	CRV15_16560,CRV15_16565
TEP-0990	Chromosome	4878130	CRV15_20560	+	18.2449	P	-24.94	0.912927		TU-0990	Chromosome	3925509	3928327	+	Poly	3925509 P	3928327 P	2	CRV15_16560,CRV15_16565
TEP-0991	Chromosome	4882222	CRV15_20585	-	-7.00047	P	-21.18	1.60563		TU-0991	Chromosome	3925627	3928327	+	Mono	3925627 P	3928327 P	1	CRV15_16565
TEP-0992	Chromosome	4906083	CRV15_20680	-	-5.09275	P	-36.37	0.0368788		TU-0992	Chromosome	3925712	3928327	+	Mono	3925712 S	3928327 P	1	CRV15_16565
TEP-0993	Chromosome	4906121	CRV15_20675	+	20.7962	P	-39.36	0.0489697		TU-0993	Chromosome	3966443	3967287	+	Mono	3966443 P	3967287 P	1	CRV15_16720
TEP-0994	Chromosome	4909903	CRV15_20690	+	4.03053	P	-18.42	2.08787		TU-0994	Chromosome	3966443	3969343	+	Poly	3966443 P	3969343 P	4	CRV15_16720,CRV15_16725,CRV15_16730,CRV15_16735
TEP-0995	Chromosome	4912745	CRV15_20705	+	72.7328	A	-33.98	12.1992		TU-0995	Chromosome	3967113	3969343	+	Poly	3967113 P	3969343 P	3	CRV15_16725,CRV15_16730,CRV15_16735
TEP-0996	Chromosome	4921880	CRV15_20740	+	10.2008	P	-35.02	0.0428221		TU-0996	Chromosome	3968846	3969343	+	Mono	3968846 P	3969343 P	1	CRV15_16735
TEP-0997	Chromosome	4928024	CRV15_20775	+	1328.76	P	-27.33	0.141669		TU-0997	Chromosome	3994193	3995133	-	Mono	3995133 P	3994193 P	1	CRV15_16845
TEP-0998	Chromosome	4931081	CRV15_20790	+	13.5637	P	-31.5	0.357338		TU-0998	Chromosome	3994193	3995092	-	Mono	3995092 S	3994193 P	1	CRV15_16845
TEP-0999	Chromosome	4940035	CRV15_20835	+	53.0163	P	-35.75	0.0618267		TU-0999	Chromosome	3999613	4000740	-	Mono	4000740 P	3999613 P	1	CRV15_16875
TEP-1000	Chromosome	4941783	CRV15_20840	+	1.27401	P	-43.69	0.0737728		TU-1000	Chromosome	4002567	4004447	-	Mono	4004447 P	4002567 S	1	CRV15_16890
TEP-1001	Chromosome	4963001	CRV15_20935	-	-8.59463	P	-9.98	0.604986		TU-1001	Chromosome	4002599	4004447	-	Mono	4004447 P	4002599 P	1	CRV15_16890
TEP-1002	Chromosome	4974612	CRV15_20980	-	-4.29814	P	-32.06	0.46547		TU-1002	Chromosome	4031413	4032196	-	Mono	4032196 S	4031413 P	1	CRV15_17000
TEP-1003	Chromosome	4979445	CRV15_20995	+	2.93438	A	-19.97	0.154731		TU-1003	Chromosome	4031413	4032169	-	Mono	4032169 P	4031413 P	1	CRV15_17000
TEP-1004	Chromosome	4986675	CRV15_21035	+	2.54637	P	-22.58	0.0842548		TU-1004	Chromosome	4039309	4039856	-	Poly	4039856 P	4039309 P	2	CRV15_17035,CRV15_17040
TEP-1005	Chromosome	4997951	CRV15_21085	-	-3.37656	P	-28.08	0.0978945		TU-1005	Chromosome	4039309	4040655	-	Poly	4040655 P	4039309 P	3	CRV15_17035,CRV15_17040,CRV15_17045
TEP-1006	Chromosome	4998629	CRV15_21090	-	-10.0804	P	-17.92	0.499357		TU-1006	Chromosome	4044777	4048252	-	Poly	4048252 P	4044777 P	3	CRV15_17075,CRV15_17080,CRV15_17085
TEP-1007	Chromosome	5001695	CRV15_21105	+	0.989435	P	-16.52	0.382515		TU-1007	Chromosome	4045136	4048252	-	Poly	4048252 P	4045136 P	2	CRV15_17080,CRV15_17085
TEP-1008	Chromosome	5004025	CRV15_21120	-	-4.9335	P	-21.53	1.38754		TU-1008	Chromosome	4045825	4048252	-	Mono	4048252 P	4045825 P	1	CRV15_17085
TEP-1009	Chromosome	5004068	CRV15_21115	+	4.9335	A	-27.05	0.259232		TU-1009	Chromosome	4083013	4084219	+	Mono	4083013 P	4084219 P	1	CRV15_17215
TEP-1010	Chromosome	5009363	CRV15_21140	-	-2.8293	P	-15.42	0.64207		TU-1010	Chromosome	4083013	4086440	+	Poly	4083013 P	4086440 P	3	CRV15_17215,CRV15_17220,CRV15_17225
TEP-1011	Chromosome	5018569	CRV15_21160	-	-6.70058	P	-28.04	0.771302		TU-1011	Chromosome	4084038	4086440	+	Poly	4084038 P	4086440 P	2	CRV15_17220,CRV15_17225
TEP-1012	Chromosome	5033012	CRV15_21205	-	-4.66753	P	-16.58	0.0261172		TU-1012	Chromosome	4086312	4086440	+	Mono	4086312 I	4086440 P	1	CRV15_17230
TEP-1013	Chromosome	5033757	CRV15_21205	-	-28.0254	Pre	-9.85	2.11034		TU-1013	Chromosome	4095151	4095990	-	Mono	4095990 P	4095151 P	1	CRV15_17270
TEP-1014	Chromosome	5038641	CRV15_21225	+	4.05078	P	-15.97	0.0205807		TU-1014	Chromosome	4127025	4128553	+	Poly	4127025 P	4128553 P	2	CRV15_17380,CRV15_17385
TEP-1015	Chromosome	5045416	CRV15_21260	+	4.65221	P	-12.99	0.515756		TU-1015	Chromosome	4127025	4132148	+	Poly	4127025 P	4132148 P	5	CRV15_17380,CRV15_17385,CRV15_17390,CRV15_17395,CRV15_17400
TEP-1016	Chromosome	5049400	CRV15_21285	-	-24.7813	P	-12.95	0.0151898		TU-1016	Chromosome	4127025	4132538	+	Poly	4127025 P	4132538 S	5	CRV15_17380,CRV15_17385,CRV15_17390,CRV15_17395,CRV15_17400
TEP-1017	Chromosome	5050580	CRV15_21295	-	-1.59087	P	-15.64	2.29811		TU-1017	Chromosome	4127025	4135027	+	Poly	4127025 P	4135027 P	8	CRV15_17380,CRV15_17385,CRV15_17390,CRV15_17395,CRV15_17400,CRV15_17405,CRV15_17410,CRV15_17415
TEP-1018	Chromosome	5051573	CRV15_21300	-	-25.9721	P	-21.11	1.37903		TU-1018	Chromosome	4127569	4128553	+	Mono	4127569 P	4128553 P	1	CRV15_17385
TEP-1019	Chromosome	5056232	CRV15_21315	-	-3.6967	P	-20.81	0.193437		TU-1019	Chromosome	4127569	4132148	+	Poly	4127569 P	4132148 P	4	CRV15_17385,CRV15_17390,CRV15_17395,CRV15_17400
TEP-1020	Chromosome	5065483	CRV15_21355	-	-20.1017	P	-14.07	0.0568827		TU-1020	Chromosome	4127569	4132538	+	Poly	4127569 P	4132538 S	4	CRV15_17385,CRV15_17390,CRV15_17395,CRV15_17400
TEP-1021	Chromosome	5075581	CRV15_21390	+	62.6343	P	-27.38	0.702744		TU-1021	Chromosome	4127569	4135027	+	Poly	4127569 P	4135027 P	7	CRV15_17385,CRV15_17390,CRV15_17395,CRV15_17400,CRV15_17405,CRV15_17410,CRV15_17415
TEP-1022	Chromosome	5093584	CRV15_21465	+	6.73615	P	-13.67	0.00861275		TU-1022	Chromosome	4129522	4132148	+	Poly	4129522 P	4132148 P	2	CRV15_17395,CRV15_17400
TEP-1023	Chromosome	5101803	CRV15_21500	+	17.2029	P	-13.49	0.0111894		TU-1023	Chromosome	4129522	4132538	+	Poly	4129522 P	4132538 S	2	CRV15_17395,CRV15_17400
TEP-1024	Chromosome	5101838	CRV15_21500	+	15.3308	S	-40.04	0.0122385		TU-1024	Chromosome	4129522	4135027	+	Poly	4129522 P	4135027 P	5	CRV15_17395,CRV15_17400,CRV15_17405,CRV15_17410,CRV15_17415
TEP-1025	Chromosome	5108077	CRV15_21530	+	31.7747	P	-10.04	0.0593374		TU-1025	Chromosome	4133572	4135027	+	Mono	4133572 P	4135027 P	1	CRV15_17415
TEP-1026	Chromosome	5109999	CRV15_21540	+	12.4287	Pre	-21.97	2.53809		TU-1026	Chromosome	4135019	4139200	+	Poly	4135019 P	4139200 P	4	CRV15_17420,CRV15_17425,CRV15_17430,CRV15_17435
TEP-1027	Chromosome	5118406	N	+	1.94494	N	-28.22	1.89774		TU-1027	Chromosome	4137761	4139200	+	Mono	4137761 P	4139200 P	1	CRV15_17435
TEP-1028	Chromosome	5121884	CRV15_21590	+	5.501	P	-32.54	0.0163999		TU-1028	Chromosome	4145676	4146640	+	Mono	4145676 P	4146640 S	1	CRV15_17465
TEP-1029	Chromosome	5146456	CRV15_21690	-	-6.54297	Pre	-28.22	0.533852		TU-1029	Chromosome	4145676	4146660	+	Mono	4145676 P	4146660 P	1	CRV15_17465
TEP-1030	Chromosome	5148106	CRV15_21705	-	-4.75728	P	-38.72	0.0118895		TU-1030	Chromosome	4146620	4146967	-	Mono	4146967 P	4146620 S	1	CRV15_17470
TEP-1031	Chromosome	5148110	CRV15_21695	+	14.743	S	-27.12	0.192176		TU-1031	Chromosome	4146656	4146967	-	Mono	4146967 P	4146656 P	1	CRV15_17470
TEP-1032	Chromosome	5148147	CRV15_21695	+	30.5329	P	-39.29	0.249717		TU-1032	Chromosome	4148540	4150147	-	Mono	4150147 P	4148540 P	1	CRV15_17485
TEP-1033	Chromosome	5157819	CRV15_21755	+	15.1546	Pre	-13.82	0.32071		TU-1033	Chromosome	4151415	4153122	+	Mono	4151415 P	4153122 P	1	CRV15_17495
TEP-1034	Chromosome	5157871	CRV15_21755	+	13.8094	Pre	-27.34	0.245845		TU-1034	Chromosome	4152845	4153714	-	Mono	4153714 P	4152845 P	1	CRV15_17500
TEP-1035	Chromosome	5163932	N	+	14.0026	N	-13.24	0.0847852		TU-1035	Chromosome	4156003	4157243	+	Poly	4156003 P	4157243 P	2	CRV15_17520,CRV15_17525
TEP-1036	Chromosome	5169794	CRV15_21805	+	28.5913	Pre	-17.84	3.95688		TU-1036	Chromosome	4156003	4157493	+	Poly	4156003 P	4157493 P	3	CRV15_17520,CRV15_17525,CRV15_17530
TEP-1037	Chromosome	5170302	CRV15_21805	+	6.17193	P	-20.04	0.0755579		TU-1037	Chromosome	4156842	4157243	+	Mono	4156842 P	4157243 P	1	CRV15_17525
TEP-1038	Chromosome	5174305	CRV15_21820	-	-2.59891	P	-16.78	0.747072		TU-1038	Chromosome	4156842	4157493	+	Poly	4156842 P	4157493 P	2	CRV15_17525,CRV15_17530
TEP-1039	Chromosome	5176171	CRV15_21830	-	-5.19782	P	-16.04	0.201999		TU-1039	Chromosome	4159497	4159849	+	Mono	4159497 P	4159849 P	1	CRV15_17550
TEP-1040	Chromosome	5194178	CRV15_21905	+	25.3165	S	-4.68	1.00227		TU-1040	Chromosome	4181337	4182130	+	Mono	4181337 P	4182130 P	1	CRV15_17650
TEP-1041	Chromosome	5194306	CRV15_21905	+	45.311	S	-11.7	0.511016		TU-1041	Chromosome	4190208	4191601	+	Mono	4190208 P	4191601 P	1	CRV15_17695
TEP-1042	Chromosome	5194355	CRV15_21905	+	97.4041	P	-14.34	0.442079		TU-1042	Chromosome	4192907	4193696	+	Poly	4192907 I	4193696 P	2	CRV15_17710,CRV15_17705
TEP-1043	Chromosome	5195303	CRV15_21910	+	5.27061	P	-21.27	0.00761545		TU-1043	Chromosome	4195057	4196063	+	Mono	4195057 P	4196063 P	1	CRV15_17725
TEP-1044	Chromosome	5198605	CRV15_21915	-	-74.7434	Pre	-19.44	0.575629		TU-1044	Chromosome	4199093	4200317	-	Poly	4200317 S	4199093 P	2	CRV15_17745,CRV15_17750
TEP-1045	Chromosome	5198632	CRV15_21915	-	-85.4472	Pre	-21	0.780254		TU-1045	Chromosome	4199093	4200218	-	Poly	4200218 P	4199093 P	2	CRV15_17745,CRV15_17750
TEP-1046	Chromosome	5198651	CRV15_21915	-	-10.8887	Pre	-21	0.999246		TU-1046	Chromosome	4200365	4202499	+	Poly	4200365 P	4202499 P	2	CRV15_17755,CRV15_17760
TEP-1047	Chromosome	5198670	CRV15_21915	-	-61.6049	Pre	-26.2	1.2752		TU-1047	Chromosome	4201098	4202499	+	Mono	4201098 S	4202499 P	1	CRV15_17760
TEP-1048	Chromosome	5198710	CRV15_21915	-	-53.7858	Pre	-12.11	2.01641		TU-1048	Chromosome	4201098	4201469	+	Pre	4201098 S	4201469 Pre	0	.
TEP-1049	Chromosome	5200597	CRV15_21920	+	5.49936	P	-11.24	1.45551		TU-1049	Chromosome	4201345	4202499	+	Mono	4201345 P	4202499 P	1	CRV15_17760
TEP-1050	Chromosome	5230223	CRV15_22040	+	10.1822	P	-15.41	1.04184		TU-1050	Chromosome	4201345	4201469	+	Pre	4201345 P	4201469 Pre	0	.
TEP-1051	Chromosome	5231368	CRV15_22050	+	2.98856	P	-35.93	0.266881		TU-1051	Chromosome	4202460	4204614	-	Poly	4204614 P	4202460 P	5	CRV15_17765,CRV15_17770,CRV15_17775,CRV15_17780,CRV15_17785
TEP-1052	Chromosome	5260595	CRV15_22175	+	1.36212	P	-18.14	0.313179		TU-1052	Chromosome	4202460	4203881	-	Poly	4203881 P	4202460 P	4	CRV15_17765,CRV15_17770,CRV15_17775,CRV15_17780
TEP-1053	Chromosome	5284918	CRV15_22280	+	4.52524	P	-21.16	2.71383		TU-1053	Chromosome	4225341	4226276	+	Mono	4225341 S	4226276 P	1	CRV15_17870
TEP-1054	Chromosome	5285808	CRV15_22285	+	2.40573	P	-31.95	0.951804		TU-1054	Chromosome	4225545	4226276	+	Mono	4225545 S	4226276 P	1	CRV15_17870
TEP-1055	Chromosome	5294522	CRV15_22320	+	35.5529	P	-27.07	0.366463		TU-1055	Chromosome	4225638	4226276	+	Mono	4225638 S	4226276 P	1	CRV15_17870
TEP-1056	Chromosome	5294542	CRV15_22325	-	-46.4652	P	-14.21	4.54185		TU-1056	Chromosome	4225710	4226276	+	Mono	4225710 P	4226276 P	1	CRV15_17870
TEP-1057	Chromosome	5295412	CRV15_22335	-	-12.044	P	-38.7	0.0585952		TU-1057	Chromosome	4239475	4241173	+	Mono	4239475 P	4241173 P	1	CRV15_17930
TEP-1058	Chromosome	5299850	CRV15_22355	-	-57.6565	P	-35.69	0.109791		TU-1058	Chromosome	4250776	4252214	+	Mono	4250776 P	4252214 S	1	CRV15_17970
TEP-1059	Chromosome	5314913	CRV15_22400	+	185.376	Pre	-12.04	1.75072		TU-1059	Chromosome	4250776	4252287	+	Mono	4250776 P	4252287 P	1	CRV15_17970
TEP-1060	Chromosome	5316516	CRV15_22400	+	8.0118	P	-45.79	0.00519521		TU-1060	Chromosome	4257858	4258968	+	Mono	4257858 P	4258968 P	1	CRV15_17995
TEP-1061	Chromosome	5317905	CRV15_22405	+	39.8051	P	-24.33	0.396299		TU-1061	Chromosome	4257858	4259881	+	Poly	4257858 P	4259881 P	2	CRV15_17995,CRV15_18000
TEP-1062	Chromosome	5319056	CRV15_22415	+	5.83482	P	-6.85	1.41937		TU-1062	Chromosome	4257858	4257996	+	Pre	4257858 P	4257996 Pre	0	.
TEP-1063	Chromosome	5341046	CRV15_22500	+	24.5931	P	-11.22	7.29596		TU-1063	Chromosome	4257858	4258088	+	Pre	4257858 P	4258088 Pre	0	.
TEP-1064	Chromosome	5343820	N	+	12.5031	N	-22.81	2.86896		TU-1064	Chromosome	4257858	4258149	+	Pre	4257858 P	4258149 Pre	0	.
TEP-1065	Chromosome	5361351	CRV15_22575	+	18.4244	P	-19.99	15.2087		TU-1065	Chromosome	4257858	4258169	+	Pre	4257858 P	4258169 Pre	0	.
TEP-1066	Chromosome	5362593	CRV15_22580	+	43.5286	P	-34.22	0.0702976		TU-1066	Chromosome	4257950	4258968	+	Mono	4257950 S	4258968 P	1	CRV15_17995
TEP-1067	Chromosome	5364672	CRV15_22590	+	2.81234	S	-15.17	2.30625		TU-1067	Chromosome	4257950	4259881	+	Poly	4257950 S	4259881 P	2	CRV15_17995,CRV15_18000
TEP-1068	Chromosome	5364694	CRV15_22590	+	6.33118	P	-40.87	2.4878		TU-1068	Chromosome	4257950	4257996	+	Pre	4257950 S	4257996 Pre	0	.
TEP-1069	Chromosome	5365367	CRV15_22595	+	6.24308	P	-7.4	0.695888		TU-1069	Chromosome	4257950	4258088	+	Pre	4257950 S	4258088 Pre	0	.
TEP-1070	Chromosome	5365467	CRV15_22600	+	11.3511	S	-14.56	0.167975		TU-1070	Chromosome	4257950	4258149	+	Pre	4257950 S	4258149 Pre	0	.
TEP-1071	Chromosome	5365497	CRV15_22600	+	45.7466	P	-37.79	0.161067		TU-1071	Chromosome	4257950	4258169	+	Pre	4257950 S	4258169 Pre	0	.
TEP-1072	Chromosome	5366884	CRV15_22605	-	-6.17193	A	-19.26	2.77575		TU-1072	Chromosome	4266471	4274151	+	Poly	4266471 P	4274151 P	3	CRV15_18025,CRV15_18030,CRV15_18040
TEP-1073	Chromosome	5373884	CRV15_22635	-	-4.52689	P	-32.71	0.822729		TU-1073	Chromosome	4267159	4274151	+	Poly	4267159 P	4274151 P	2	CRV15_18030,CRV15_18040
TEP-1074	Chromosome	5379068	CRV15_22650	+	2.13976	P	-15.96	0.819848		TU-1074	Chromosome	4275421	4279387	-	Poly	4279387 P	4275421 P	3	CRV15_18050,CRV15_18055,CRV15_18060
TEP-1075	Chromosome	5391464	CRV15_22715	+	4.0152	P	-36.99	0.0754813		TU-1075	Chromosome	4288869	4290036	+	Mono	4288869 P	4290036 P	1	CRV15_18080
TEP-1076	Chromosome	5397901	CRV15_22755	+	5.16389	P	-8.22	0.876118		TU-1076	Chromosome	4288869	4290051	+	Mono	4288869 P	4290051 S	1	CRV15_18080
TEP-1077	Chromosome	5398465	CRV15_22770	-	-29.4127	P	-39.19	0.0180001		TU-1077	Chromosome	4290738	4292657	+	Poly	4290738 P	4292657 P	2	CRV15_18090,CRV15_18095
TEP-1078	Chromosome	5398488	CRV15_22770	-	-7.40708	S	-17.21	0.0144324		TU-1078	Chromosome	4297574	4304296	+	Poly	4297574 P	4304296 P	5	CRV15_18125,CRV15_18130,CRV15_18135,CRV15_18140,CRV15_18145
TEP-1079	Chromosome	5398512	CRV15_22760	+	4.7726	P	-34.09	0.279225		TU-1079	Chromosome	4297574	4306879	+	Poly	4297574 P	4306879 P	7	CRV15_18125,CRV15_18130,CRV15_18135,CRV15_18140,CRV15_18145,CRV15_18150,CRV15_18155
TEP-1080	Chromosome	5407470	CRV15_22795	+	7.47987	P	-15.68	0.21953		TU-1080	Chromosome	4299954	4304296	+	Poly	4299954 I	4304296 P	3	CRV15_18140,CRV15_18145,CRV15_18135
TEP-1081	Chromosome	5416791	CRV15_22840	-	-86.4667	A	-22.27	2.04767		TU-1081	Chromosome	4299954	4306879	+	Poly	4299954 I	4306879 P	5	CRV15_18140,CRV15_18145,CRV15_18150,CRV15_18155,CRV15_18135
TEP-1082	Chromosome	5431764	CRV15_22910	+	3.81874	A	-10.12	1.47847		TU-1082	Chromosome	4304412	4306879	+	Poly	4304412 S	4306879 P	2	CRV15_18150,CRV15_18155
TEP-1083	Chromosome	5435523	CRV15_22925	-	-1.36212	P	-31.3	0.24136		TU-1083	Chromosome	4304448	4306879	+	Poly	4304448 S	4306879 P	2	CRV15_18150,CRV15_18155
TEP-1084	Chromosome	5446421	CRV15_22970	-	-42.1873	P	-34.32	0.382106		TU-1084	Chromosome	4304476	4306879	+	Poly	4304476 P	4306879 P	2	CRV15_18150,CRV15_18155
TEP-1085	Chromosome	5455088	CRV15_23000	+	27.0546	P	-29.94	0.726969		TU-1085	Chromosome	4309211	4309540	+	Mono	4309211 P	4309540 P	1	CRV15_18170
TEP-1086	Chromosome	5455102	CRV15_23000	+	16.9063	S	-18.59	0.727748		TU-1086	Chromosome	4309211	4314991	+	Poly	4309211 P	4314991 P	5	CRV15_18170,CRV15_18175,CRV15_18180,CRV15_18185,CRV15_18190
TEP-1087	Chromosome	5455184	CRV15_23005	+	9.01656	Pre	-18.76	0.411256		TU-1087	Chromosome	4309723	4314991	+	Poly	4309723 P	4314991 P	4	CRV15_18175,CRV15_18180,CRV15_18185,CRV15_18190
TEP-1088	Chromosome	5455260	CRV15_23005	+	25.3231	Pre	-20.89	0.33874		TU-1088	Chromosome	4323277	4323902	+	Mono	4323277 P	4323902 P	1	CRV15_18230
TEP-1089	Chromosome	5455374	CRV15_23000	+	20.6167	S	-24.6	0.311791		TU-1089	Chromosome	4336724	4338164	+	Mono	4336724 P	4338164 P	1	CRV15_18290
TEP-1090	Chromosome	5467419	CRV15_23080	-	-5.64164	P	-42.49	0.0099821		TU-1090	Chromosome	4336724	4338742	+	Poly	4336724 P	4338742 P	2	CRV15_18290,CRV15_18295
TEP-1091	Chromosome	5472947	CRV15_23105	-	-73.6276	P	-17.84	0.517196		TU-1091	Chromosome	4338199	4338742	+	Mono	4338199 P	4338742 P	1	CRV15_18295
TEP-1092	Chromosome	5475203	CRV15_23120	-	-2.93438	P	-14	0.819774		TU-1092	Chromosome	4338475	4339210	-	Mono	4339210 P	4338475 P	1	CRV15_18300
TEP-1093	Chromosome	5475464	CRV15_23120	+	3.18174	A	-21.11	0.442373		TU-1093	Chromosome	4344302	4346856	+	Mono	4344302 P	4346856 P	1	CRV15_18320
TEP-1094	Chromosome	5480243	CRV15_23135	+	5.25036	P	-21.12	0.101683		TU-1094	Chromosome	4349673	4350618	+	Mono	4349673 P	4350618 P	1	CRV15_18345
TEP-1095	Chromosome	5480259	CRV15_23135	+	3.71202	S	-23.42	0.0227295		TU-1095	Chromosome	4350830	4352528	+	Mono	4350830 P	4352528 P	1	CRV15_18350
TEP-1096	Chromosome	5484295	CRV15_23165	-	-1.92633	P	-17.24	0.137788		TU-1096	Chromosome	4352702	4353200	+	Mono	4352702 I	4353200 P	1	CRV15_18355
TEP-1097	Chromosome	5494007	CRV15_23205	-	-3.50024	P	-29.55	1.16976		TU-1097	Chromosome	4356336	4357150	+	Mono	4356336 P	4357150 P	1	CRV15_18375
TEP-1098	Chromosome	5494054	CRV15_23200	+	11.0649	P	-17.18	0.020653		TU-1098	Chromosome	4356336	4357350	+	Mono	4356336 P	4357350 S	1	CRV15_18375
TEP-1099	Chromosome	5498043	CRV15_23230	-	-1.36212	P	-13.17	0.499175		TU-1099	Chromosome	4356677	4356833	-	Inter	4356833 A	4356677 A	0	.
TEP-1100	Chromosome	5499026	CRV15_23235	-	-37.2707	P	-29.98	0.277718		TU-1100	Chromosome	4362187	4362596	+	Mono	4362187 S	4362596 P	1	CRV15_18405
TEP-1101	Chromosome	5499284	CRV15_23240	-	-2.58195	S	-14.48	0.727304		TU-1101	Chromosome	4362240	4362596	+	Mono	4362240 P	4362596 P	1	CRV15_18405
TEP-1102	Chromosome	5499529	CRV15_23240	-	-11.6374	P	-15.79	1.27986		TU-1102	Chromosome	4364656	4366882	-	Poly	4366882 P	4364656 P	4	CRV15_18425,CRV15_18430,CRV15_18435,CRV15_18440
TEP-1103	Chromosome	5501420	CRV15_23245	+	6.71754	P	-9.07	13.1879		TU-1103	Chromosome	4366238	4366882	-	Mono	4366882 P	4366238 P	1	CRV15_18440
TEP-1104	Chromosome	5501442	CRV15_23245	+	2.98856	S	-18.32	11.9972		TU-1104	Chromosome	4366946	4368048	+	Poly	4366946 P	4368048 P	2	CRV15_18445,CRV15_18450
TEP-1105	Chromosome	5501556	CRV15_23255	+	5.5705	Pre	-10.86	4.29852		TU-1105	Chromosome	4366993	4368048	+	Poly	4366993 S	4368048 P	2	CRV15_18445,CRV15_18450
TEP-1106	Chromosome	5501776	CRV15_23255	+	50.6462	Pre	-19.08	0.0357735		TU-1106	Chromosome	4367437	4368048	+	Mono	4367437 P	4368048 P	1	CRV15_18450
TEP-1107	Chromosome	5509302	CRV15_23280	-	-6.33118	P	-33.58	0.0892686		TU-1107	Chromosome	4399498	4400034	+	Mono	4399498 I	4400034 P	1	CRV15_18590
TEP-1108	Chromosome	5509307	CRV15_23280	-	-5.9585	S	-28.99	0.0894875		TU-1108	Chromosome	4400088	4401074	-	Poly	4401074 P	4400088 P	2	CRV15_18595,CRV15_18600
TEP-1109	Chromosome	5517272	CRV15_23315	+	1.94494	P	-24.5	0.0490133		TU-1109	Chromosome	4400131	4401074	-	Poly	4401074 P	4400131 S	2	CRV15_18595,CRV15_18600
TEP-1110	Chromosome	5530188	CRV15_23350	+	10.2397	P	-33.47	0.0456546		TU-1110	Chromosome	4428529	4428927	+	Inter	4428529 N	4428927 N	0	.
TEP-1111	Chromosome	5530550	CRV15_23355	+	6.38372	Pre	-24.8	3.8555		TU-1111	Chromosome	4428744	4431096	-	Poly	4431096 S	4428744 P	3	CRV15_18720,CRV15_18725,CRV15_18730
TEP-1112	Chromosome	5543462	CRV15_23415	+	8.84034	P	-13.67	0.0118358		TU-1112	Chromosome	4428744	4430939	-	Poly	4430939 S	4428744 P	3	CRV15_18720,CRV15_18725,CRV15_18730
TEP-1113	Chromosome	5566326	CRV15_23510	+	164.914	P	-25.64	0.167775		TU-1113	Chromosome	4428744	4430849	-	Poly	4430849 P	4428744 P	3	CRV15_18720,CRV15_18725,CRV15_18730
TEP-1114	Chromosome	5566484	CRV15_23510	+	70.3517	S	-14.85	0.149456		TU-1114	Chromosome	4428859	4431096	-	Poly	4431096 S	4428859 P	2	CRV15_18725,CRV15_18730
TEP-1115	Chromosome	5577387	CRV15_23545	-	-3.62392	P	-36.02	0.235192		TU-1115	Chromosome	4428859	4430939	-	Poly	4430939 S	4428859 P	2	CRV15_18725,CRV15_18730
TEP-1116	Chromosome	5578588	N	-	-8.6302	N	-17.37	72.5095		TU-1116	Chromosome	4428859	4430849	-	Poly	4430849 P	4428859 P	2	CRV15_18725,CRV15_18730
TEP-1117	Chromosome	5580163	CRV15_23555	+	114.344	P	-19.91	0.900669		TU-1117	Chromosome	4429329	4431096	-	Mono	4431096 S	4429329 P	1	CRV15_18730
TEP-1118	Chromosome	5584140	CRV15_23575	+	19.0461	P	-43.62	0.0211016		TU-1118	Chromosome	4429329	4430939	-	Mono	4430939 S	4429329 P	1	CRV15_18730
TEP-1119	Chromosome	5588582	CRV15_23605	+	2.98856	Pre	-14.97	4.28588		TU-1119	Chromosome	4429329	4430849	-	Mono	4430849 P	4429329 P	1	CRV15_18730
TEP-1120	Chromosome	5594356	CRV15_23625	+	24.6894	P	-27.18	5.60199		TU-1120	Chromosome	4432326	4433149	+	Mono	4432326 P	4433149 P	1	CRV15_18740
TEP-1121	Chromosome	5616447	CRV15_23725	-	-1.11476	P	-15.22	0.203629		TU-1121	Chromosome	4432387	4433149	+	Mono	4432387 S	4433149 P	1	CRV15_18740
TEP-1122	Chromosome	5620464	CRV15_23735	+	3.80177	P	-13.32	0.164319		TU-1122	Chromosome	4433105	4435438	-	Poly	4435438 P	4433105 P	2	CRV15_18745,CRV15_18750
TEP-1123	Chromosome	5621300	CRV15_23745	-	-7.23087	P	-21.55	10.5546		TU-1123	Chromosome	4471444	4475732	+	Poly	4471444 S	4475732 P	4	CRV15_18875,CRV15_18880,CRV15_18885,CRV15_18890
TEP-1124	Chromosome	5623138	CRV15_23750	+	8.50488	P	-26.92	1.20175		TU-1124	Chromosome	4471444	4476577	+	Poly	4471444 S	4476577 P	5	CRV15_18875,CRV15_18880,CRV15_18885,CRV15_18890,CRV15_18895
TEP-1125	Chromosome	5657966	N	-	-4.68449	N	-20.07	0.26163		TU-1125	Chromosome	4471444	4477640	+	Poly	4471444 S	4477640 P	6	CRV15_18875,CRV15_18880,CRV15_18885,CRV15_18890,CRV15_18895,CRV15_18900
TEP-1126	Chromosome	5660027	CRV15_23895	-	-4.93185	P	-21.6	0.0495034		TU-1126	Chromosome	4471508	4475732	+	Poly	4471508 P	4475732 P	4	CRV15_18875,CRV15_18880,CRV15_18885,CRV15_18890
TEP-1127	Chromosome	5664094	CRV15_23910	+	2.13976	P	-11.64	0.0185717		TU-1127	Chromosome	4471508	4476577	+	Poly	4471508 P	4476577 P	5	CRV15_18875,CRV15_18880,CRV15_18885,CRV15_18890,CRV15_18895
TEP-1128	Chromosome	5664926	CRV15_23920	-	-1.82126	P	-18.48	0.0340936		TU-1128	Chromosome	4471508	4477640	+	Poly	4471508 P	4477640 P	6	CRV15_18875,CRV15_18880,CRV15_18885,CRV15_18890,CRV15_18895,CRV15_18900
TEP-1129	Chromosome	5665024	CRV15_23925	-	-4.12028	P	-14.06	0.235179		TU-1129	Chromosome	4485155	4486754	+	Mono	4485155 P	4486754 P	1	CRV15_18920
TEP-1130	Chromosome	5667310	CRV15_23930	+	25.0741	P	-7.24	0.223163		TU-1130	Chromosome	4491035	4491988	-	Mono	4491988 P	4491035 P	1	CRV15_18935
TEP-1131	Chromosome	5670217	CRV15_23945	+	2.68866	S	-20.21	0.828438		TU-1131	Chromosome	4502507	4502785	-	Inter	4502785 N	4502507 N	0	.
TEP-1132	Chromosome	5670287	CRV15_23945	+	48.0916	P	-13.99	0.957104		TU-1132	Chromosome	4502507	4502752	-	Inter	4502752 N	4502507 N	0	.
TEP-1133	Chromosome	5671552	CRV15_23955	+	10.5226	P	-25.78	0.0168741		TU-1133	Chromosome	4502625	4502785	-	Inter	4502785 N	4502625 N	0	.
TEP-1134	Chromosome	5680734	CRV15_24005	+	6.32954	P	-13.45	0.786188		TU-1134	Chromosome	4502625	4502752	-	Inter	4502752 N	4502625 N	0	.
TEP-1135	Chromosome	5681081	CRV15_24005	+	4.15585	S	-12.91	0.597002		TU-1135	Chromosome	4512226	4512474	-	Mono	4512474 P	4512226 P	1	CRV15_19020
TEP-1136	Chromosome	5695309	CRV15_24055	-	-10.6632	A	-12.97	0.260304		TU-1136	Chromosome	4564213	4566147	+	Mono	4564213 P	4566147 P	1	CRV15_19255
TEP-1137	Chromosome	5695479	CRV15_24055	+	65.0576	P	-35.11	0.210712		TU-1137	Chromosome	4564213	4566409	+	Poly	4564213 P	4566409 S	2	CRV15_19255,CRV15_19260
TEP-1138	Chromosome	5710801	CRV15_24130	+	15.7221	Pre	-21.18	35.1745		TU-1138	Chromosome	4564213	4566449	+	Poly	4564213 P	4566449 P	2	CRV15_19255,CRV15_19260
TEP-1139	Chromosome	5710822	CRV15_24130	+	27.3408	Pre	-19.4	26.6594		TU-1139	Chromosome	4564213	4566515	+	Poly	4564213 P	4566515 S	2	CRV15_19255,CRV15_19260
TEP-1140	Chromosome	5711970	CRV15_24135	+	9.58571	S	-10.71	1.0227		TU-1140	Chromosome	4574313	4575976	-	Mono	4575976 P	4574313 P	1	CRV15_19295
TEP-1141	Chromosome	5712047	CRV15_24135	+	22.5447	P	-9.04	1.1543		TU-1141	Chromosome	4599547	4599819	+	Mono	4599547 P	4599819 P	1	CRV15_19385
TEP-1142	Chromosome	5712523	CRV15_24140	+	20.498	P	-37.81	0.0531791		TU-1142	Chromosome	4607081	4608214	-	Mono	4608214 S	4607081 P	1	CRV15_19420
TEP-1143	Chromosome	5718786	N	-	-16.549	N	-37.54	0.00491734		TU-1143	Chromosome	4607081	4608185	-	Mono	4608185 P	4607081 P	1	CRV15_19420
TEP-1144	Chromosome	5718876	N	-	-43.2697	N	-19.98	0.0649492		TU-1144	Chromosome	4615672	4616504	-	Mono	4616504 P	4615672 P	1	CRV15_19440
TEP-1145	Chromosome	5745169	CRV15_24270	+	4.66753	S	-8.71	0.262313		TU-1145	Chromosome	4625491	4627031	-	Mono	4627031 P	4625491 P	1	CRV15_19475
TEP-1146	Chromosome	5745182	CRV15_24270	+	15.0867	P	-7.66	0.25455		TU-1146	Chromosome	4627072	4627603	+	Mono	4627072 P	4627603 P	1	CRV15_19480
TEP-1147	Chromosome	5748976	CRV15_24290	-	-3.35959	P	-20.1	0.0680188		TU-1147	Chromosome	4635567	4636956	-	Mono	4636956 P	4635567 P	1	CRV15_19525
TEP-1148	Chromosome	5751034	CRV15_24295	-	-1.92798	A	-15.58	0.327943		TU-1148	Chromosome	4637390	4637701	+	Mono	4637390 P	4637701 P	1	CRV15_19530
TEP-1149	Chromosome	5751196	N	-	-15.0325	N	-19.35	5.93499		TU-1149	Chromosome	4637390	4638098	+	Poly	4637390 P	4638098 P	2	CRV15_19530,CRV15_19540
TEP-1150	Chromosome	5751253	CRV15_24295	+	12.6607	P	-26.08	0.448711		TU-1150	Chromosome	4637799	4638098	+	Mono	4637799 S	4638098 P	1	CRV15_19540
TEP-1151	Chromosome	5767577	CRV15_24365	+	49.33	P	-36.24	0.014672		TU-1151	Chromosome	4638166	4638298	+	Pre	4638166 P	4638298 Pre	0	.
TEP-1152	Chromosome	5767674	CRV15_24370	-	-131.001	P	-10.52	1.0031		TU-1152	Chromosome	4639967	4641496	+	Poly	4639967 P	4641496 P	2	CRV15_19550,CRV15_19555
TEP-1153	Chromosome	5767750	CRV15_24375	-	-4.65221	P	-15.79	0.708411		TU-1153	Chromosome	4639967	4642921	+	Poly	4639967 P	4642921 P	3	CRV15_19550,CRV15_19555,CRV15_19560
TEP-1154	Chromosome	5767814	CRV15_24375	-	-2.29902	S	-10.08	0.376539		TU-1154	Chromosome	4641532	4642921	+	Mono	4641532 P	4642921 P	1	CRV15_19560
TEP-1155	Chromosome	5767915	CRV15_24380	-	-1126.31	P	-12.03	0.37502		TU-1155	Chromosome	4644254	4646928	+	Mono	4644254 P	4646928 P	1	CRV15_19570
TEP-1156	Chromosome	5767990	CRV15_24385	-	-42.5567	P	-8.06	0.306099		TU-1156	Chromosome	4648464	4651060	+	Poly	4648464 P	4651060 P	3	CRV15_19580,CRV15_19585,CRV15_19590
TEP-1157	Chromosome	5773519	CRV15_24425	-	-9.49431	P	-29.1	0.295849		TU-1157	Chromosome	4648464	4661543	+	Poly	4648464 P	4661543 P	10	CRV15_19580,CRV15_19585,CRV15_19590,CRV15_19595,CRV15_19600,CRV15_19605,CRV15_19610,CRV15_19615,CRV15_19620,CRV15_19625
TEP-1158	Chromosome	5774867	CRV15_24435	+	43.5286	P	-10.27	0.032827		TU-1158	Chromosome	4650549	4651060	+	Mono	4650549 P	4651060 P	1	CRV15_19590
TEP-1159	Chromosome	5774909	CRV15_24435	+	17.3978	S	-33.78	0.0273935		TU-1159	Chromosome	4650549	4661543	+	Poly	4650549 P	4661543 P	8	CRV15_19590,CRV15_19595,CRV15_19600,CRV15_19605,CRV15_19610,CRV15_19615,CRV15_19620,CRV15_19625
TEP-1160	Chromosome	5775696	CRV15_24445	+	73.7715	P	-9.26	0.438183		TU-1160	Chromosome	4651111	4661543	+	Poly	4651111 P	4661543 P	7	CRV15_19595,CRV15_19600,CRV15_19605,CRV15_19610,CRV15_19615,CRV15_19620,CRV15_19625
TEP-1161	Chromosome	5780080	CRV15_24470	-	-1.85683	P	-12.79	0.202808		TU-1161	Chromosome	4659512	4661543	+	Mono	4659512 P	4661543 P	1	CRV15_19625
TEP-1162	Chromosome	5781824	CRV15_24475	-	-6.08383	P	-13.12	0.733922		TU-1162	Chromosome	4674473	4676161	+	Mono	4674473 S	4676161 P	1	CRV15_19665
TEP-1163	Chromosome	5791210	CRV15_24515	+	78.2382	P	-34.71	0.144914		TU-1163	Chromosome	4674548	4676161	+	Mono	4674548 P	4676161 P	1	CRV15_19665
TEP-1164	Chromosome	5791292	CRV15_24515	+	3.35959	S	-15.28	0.192359		TU-1164	Chromosome	4686095	4688939	+	Poly	4686095 S	4688939 P	2	CRV15_19705,CRV15_19710
TEP-1165	Chromosome	5794394	CRV15_24535	+	20.0678	P	-15.82	0.496349		TU-1165	Chromosome	4686095	4690163	+	Poly	4686095 S	4690163 P	5	CRV15_19705,CRV15_19710,CRV15_19715,CRV15_19720,CRV15_19725
TEP-1166	Chromosome	5794686	CRV15_24535	+	4.49132	S	-16.83	1.44426		TU-1166	Chromosome	4686095	4690532	+	Poly	4686095 S	4690532 S	5	CRV15_19705,CRV15_19710,CRV15_19715,CRV15_19720,CRV15_19725
TEP-1167	Chromosome	5802842	CRV15_24565	-	-2.33459	S	-35.87	0.0234629		TU-1167	Chromosome	4686352	4688939	+	Poly	4686352 P	4688939 P	2	CRV15_19705,CRV15_19710
TEP-1168	Chromosome	5802882	CRV15_24565	-	-2.52777	P	-33.41	0.0246154		TU-1168	Chromosome	4686352	4690163	+	Poly	4686352 P	4690163 P	5	CRV15_19705,CRV15_19710,CRV15_19715,CRV15_19720,CRV15_19725
TEP-1169	Chromosome	5804025	CRV15_24570	-	-7.8323	P	-21.71	1.41284		TU-1169	Chromosome	4686352	4690532	+	Poly	4686352 P	4690532 S	5	CRV15_19705,CRV15_19710,CRV15_19715,CRV15_19720,CRV15_19725
TEP-1170	Chromosome	5810460	CRV15_24600	+	58.0363	Pre	-12.92	8.99374		TU-1170	Chromosome	4688740	4690163	+	Poly	4688740 P	4690163 P	3	CRV15_19715,CRV15_19720,CRV15_19725
TEP-1171	Chromosome	5810542	CRV15_24600	+	16.4083	Pre	-14.11	1.82738		TU-1171	Chromosome	4688740	4690532	+	Poly	4688740 P	4690532 S	3	CRV15_19715,CRV15_19720,CRV15_19725
TEP-1172	Chromosome	5810578	CRV15_24600	+	17.3638	Pre	-9.46	1.43331		TU-1172	Chromosome	4691060	4695142	+	Poly	4691060 P	4695142 S	2	CRV15_19745,CRV15_19750
TEP-1173	Chromosome	5811236	CRV15_24600	+	19.5156	P	-17.29	0.0366882		TU-1173	Chromosome	4691060	4695239	+	Poly	4691060 P	4695239 P	2	CRV15_19745,CRV15_19750
TEP-1174	Chromosome	5814967	CRV15_24615	+	4.24231	P	-34.88	0.869109		TU-1174	Chromosome	4694213	4695142	+	Mono	4694213 P	4695142 S	1	CRV15_19750
TEP-1175	Chromosome	5824271	CRV15_24660	+	3.14781	P	-19	2.02815		TU-1175	Chromosome	4694213	4695239	+	Mono	4694213 P	4695239 P	1	CRV15_19750
TEP-1176	Chromosome	5824947	CRV15_24665	+	4.42017	P	-18.72	0.586281		TU-1176	Chromosome	4703084	4703884	-	Mono	4703884 P	4703084 P	1	CRV15_19790
TEP-1177	Chromosome	5825095	CRV15_24665	+	3.00552	S	-15.19	0.275121		TU-1177	Chromosome	4703084	4703690	-	Mono	4703690 S	4703084 P	1	CRV15_19790
TEP-1178	Chromosome	5825218	CRV15_24670	+	28.8031	P	-18.69	0.0155203		TU-1178	Chromosome	4703098	4703884	-	Mono	4703884 P	4703098 S	1	CRV15_19790
TEP-1179	Chromosome	5825479	CRV15_24675	-	-1.39769	P	-6.48	0.0327307		TU-1179	Chromosome	4703098	4703690	-	Mono	4703690 S	4703098 S	1	CRV15_19790
TEP-1180	Chromosome	5837063	CRV15_24715	+	12.8725	P	-22.1	1.52829		TU-1180	Chromosome	4703140	4703884	-	Mono	4703884 P	4703140 S	1	CRV15_19790
TEP-1181	Chromosome	5837383	CRV15_24720	+	17.4891	S	-11.22	0.060275		TU-1181	Chromosome	4703140	4703690	-	Mono	4703690 S	4703140 S	1	CRV15_19790
TEP-1182	Chromosome	5837411	CRV15_24720	+	579.825	P	-24.96	0.0625289		TU-1182	Chromosome	4710789	4712134	+	Mono	4710789 P	4712134 P	1	CRV15_19820
TEP-1183	Chromosome	5838084	CRV15_24725	+	21.0945	S	-8.74	2.82906		TU-1183	Chromosome	4710789	4713304	+	Poly	4710789 P	4713304 P	2	CRV15_19820,CRV15_19825
TEP-1184	Chromosome	5838151	CRV15_24725	+	24.0272	P	-16.17	1.75588		TU-1184	Chromosome	4710898	4712134	+	Mono	4710898 S	4712134 P	1	CRV15_19820
TEP-1185	Chromosome	5838343	CRV15_24730	+	376.612	P	-37.62	0.010843		TU-1185	Chromosome	4710898	4713304	+	Poly	4710898 S	4713304 P	2	CRV15_19820,CRV15_19825
TEP-1186	Chromosome	5839968	CRV15_24735	+	5.53493	P	-8.16	3.21442		TU-1186	Chromosome	4710974	4712134	+	Mono	4710974 S	4712134 P	1	CRV15_19820
TEP-1187	Chromosome	5849776	N	-	-19.5375	N	-17.13	0.972594		TU-1187	Chromosome	4710974	4713304	+	Poly	4710974 S	4713304 P	2	CRV15_19820,CRV15_19825
TEP-1188	Chromosome	5855406	CRV15_24805	+	9.84839	P	-11.98	5.04574		TU-1188	Chromosome	4735059	4737125	+	Mono	4735059 P	4737125 P	1	CRV15_19935
TEP-1189	Chromosome	5856170	CRV15_24810	+	26.5905	P	-19.47	0.34904		TU-1189	Chromosome	4741225	4741925	-	Mono	4741925 P	4741225 S	1	CRV15_19960
TEP-1190	Chromosome	5856751	CRV15_24815	+	3.04109	P	-10.4	0.117205		TU-1190	Chromosome	4741270	4741925	-	Mono	4741925 P	4741270 P	1	CRV15_19960
TEP-1191	Chromosome	5867458	N	-	-10.5056	N	-21.47	1.62427		TU-1191	Chromosome	4745340	4746811	+	Mono	4745340 P	4746811 P	1	CRV15_19980
TEP-1192	Chromosome	5867812	CRV15_24855	+	48.2339	Pre	-11.39	3.06474		TU-1192	Chromosome	4745340	4747196	+	Mono	4745340 P	4747196 S	1	CRV15_19980
TEP-1193	Chromosome	5867897	CRV15_24855	+	110.873	Pre	-23.24	1.18141		TU-1193	Chromosome	4757834	4760902	+	Mono	4757834 P	4760902 P	1	CRV15_20020
TEP-1194	Chromosome	5867909	CRV15_24855	+	194.468	Pre	-13.6	0.951957		TU-1194	Chromosome	4777032	4778567	+	Mono	4777032 P	4778567 S	1	CRV15_20100
TEP-1195	Chromosome	5878986	CRV15_24910	-	-83.2002	P	-30.23	14.7528		TU-1195	Chromosome	4777032	4778645	+	Mono	4777032 P	4778645 P	1	CRV15_20100
TEP-1196	Chromosome	5882857	CRV15_24930	+	15.9661	Pre	-22.72	9.54685		TU-1196	Chromosome	4793607	4794043	+	Inter	4793607 N	4794043 N	0	.
TEP-1197	Chromosome	5884090	CRV15_24935	-	-1.76873	P	-35.01	0.0858736		TU-1197	Chromosome	4804096	4804375	+	Pre	4804096 P	4804375 Pre	0	.
TEP-1198	Chromosome	5884091	CRV15_24930	+	4.0661	P	-16.55	0.0107057		TU-1198	Chromosome	4808820	4809891	+	Mono	4808820 P	4809891 P	1	CRV15_20245
TEP-1199	Chromosome	5887411	CRV15_24945	+	23.3207	P	-18.02	0.0530994		TU-1199	Chromosome	4808820	4809937	+	Poly	4808820 P	4809937 P	2	CRV15_20245,CRV15_20250
TEP-1200	Chromosome	5889131	CRV15_24960	-	-187.172	S	-19.06	0.00143764		TU-1200	Chromosome	4809634	4809937	+	Mono	4809634 P	4809937 P	1	CRV15_20250
TEP-1201	Chromosome	5889143	CRV15_24960	-	-520.592	P	-16.01	0.0047539		TU-1201	Chromosome	4809931	4811046	-	Mono	4811046 P	4809931 S	1	CRV15_20255
TEP-1202	Chromosome	5889370	CRV15_24965	-	-35.0396	P	-14.42	1.75843		TU-1202	Chromosome	4809972	4811046	-	Mono	4811046 P	4809972 P	1	CRV15_20255
TEP-1203	Chromosome	5889403	CRV15_24965	-	-8.20498	S	-13.82	2.75268		TU-1203	Chromosome	4815684	4816777	+	Mono	4815684 P	4816777 P	1	CRV15_20280
TEP-1204	Chromosome	5889478	CRV15_24965	-	-6.78869	S	-13.59	7.67692		TU-1204	Chromosome	4821218	4822589	-	Mono	4822589 P	4821218 P	1	CRV15_20300
TEP-1205	Chromosome	5899525	CRV15_25000	+	1.62644	P	-29.5	0.0966657		TU-1205	Chromosome	4824819	4828956	-	Poly	4828956 P	4824819 P	4	CRV15_20315,CRV15_20320,CRV15_20325,CRV15_20330
TEP-1206	Chromosome	5920190	CRV15_25055	-	-4.65057	A	-17.62	0.169702		TU-1206	Chromosome	4826154	4828956	-	Poly	4828956 P	4826154 P	3	CRV15_20320,CRV15_20325,CRV15_20330
TEP-1207	Chromosome	5947739	CRV15_25160	+	22.0483	S	-12.32	1.28086		TU-1207	Chromosome	4826255	4828956	-	Poly	4828956 P	4826255 S	3	CRV15_20320,CRV15_20325,CRV15_20330
TEP-1208	Chromosome	5947794	CRV15_25160	+	7.39176	S	-18.59	0.890784		TU-1208	Chromosome	4842497	4843172	+	Mono	4842497 S	4843172 S	1	CRV15_20395
TEP-1209	Chromosome	5947847	CRV15_25160	+	260.676	P	-17.39	0.767553		TU-1209	Chromosome	4842497	4843276	+	Mono	4842497 S	4843276 P	1	CRV15_20395
TEP-1210	Chromosome	5948798	CRV15_25165	+	5.67557	P	-7.09	0.55939		TU-1210	Chromosome	4842497	4844263	+	Poly	4842497 S	4844263 P	2	CRV15_20395,CRV15_20400
TEP-1211	Chromosome	5949334	CRV15_25170	+	16.2305	P	-23.96	1.9524		TU-1211	Chromosome	4842639	4843172	+	Mono	4842639 P	4843172 S	1	CRV15_20395
TEP-1212	Chromosome	5949463	CRV15_25170	+	3.7662	S	-20.12	3.77738		TU-1212	Chromosome	4842639	4843276	+	Mono	4842639 P	4843276 P	1	CRV15_20395
TEP-1213	Chromosome	5949864	CRV15_25175	+	69.0098	P	-26.95	0.210832		TU-1213	Chromosome	4842639	4844263	+	Poly	4842639 P	4844263 P	2	CRV15_20395,CRV15_20400
TEP-1214	Chromosome	5952759	CRV15_25195	+	76.7004	Pre	-25.24	2.47217		TU-1214	Chromosome	4844008	4844653	+	Mono	4844008 P	4844653 P	1	CRV15_20405
TEP-1215	Chromosome	5952804	CRV15_25195	+	55.9715	Pre	-21.52	1.22325		TU-1215	Chromosome	4845720	4847058	+	Mono	4845720 P	4847058 P	1	CRV15_20415
TEP-1216	Chromosome	5952867	CRV15_25195	+	82.8619	Pre	-21.83	0.757554		TU-1216	Chromosome	4845720	4848042	+	Poly	4845720 P	4848042 P	2	CRV15_20415,CRV15_20420
TEP-1217	Chromosome	5955805	CRV15_25200	-	-17.8602	P	-21.58	0.0377309		TU-1217	Chromosome	4854272	4855198	-	Mono	4855198 P	4854272 P	1	CRV15_20445
TEP-1218	Chromosome	5964581	CRV15_25245	+	5.66025	P	-18.31	3.31717		TU-1218	Chromosome	4854272	4857689	-	Poly	4857689 P	4854272 P	3	CRV15_20445,CRV15_20450,CRV15_20455
TEP-1219	Chromosome	5978920	CRV15_25320	-	-2.42269	A	-22.29	2.86035		TU-1219	Chromosome	4882222	4883269	-	Mono	4883269 P	4882222 P	1	CRV15_20585
TEP-1220	Chromosome	5987253	CRV15_25365	+	2.38712	P	-44.3	0.0346003		TU-1220	Chromosome	4904968	4906121	+	Mono	4904968 P	4906121 P	1	CRV15_20675
TEP-1221	Chromosome	5988071	CRV15_25375	-	-4.91489	P	-16.73	1.1246		TU-1221	Chromosome	4906083	4907186	-	Mono	4907186 P	4906083 P	1	CRV15_20680
TEP-1222	Chromosome	5993685	CRV15_25400	+	2.17534	P	-33.17	0.817903		TU-1222	Chromosome	4928199	4931081	+	Poly	4928199 S	4931081 P	2	CRV15_20780,CRV15_20790
TEP-1223	Chromosome	5997746	CRV15_25430	-	-10.0602	P	-13.48	0.902764		TU-1223	Chromosome	4928303	4931081	+	Poly	4928303 P	4931081 P	2	CRV15_20780,CRV15_20790
TEP-1224	Chromosome	6014876	CRV15_25490	-	-27.1055	P	-28.02	2.92311		TU-1224	Chromosome	4930220	4931081	+	Mono	4930220 P	4931081 P	1	CRV15_20790
TEP-1225	Chromosome	6021377	CRV15_25505	-	-7.30201	P	-16.54	4.71128		TU-1225	Chromosome	4938578	4940035	+	Poly	4938578 S	4940035 P	2	CRV15_20830,CRV15_20835
TEP-1226	Chromosome	6024758	CRV15_25515	+	45.0773	Pre	-16.98	5.47397		TU-1226	Chromosome	4938717	4940035	+	Poly	4938717 P	4940035 P	2	CRV15_20830,CRV15_20835
TEP-1227	Chromosome	6026196	CRV15_25520	+	8.9487	P	-42.73	0.00405987		TU-1227	Chromosome	4974612	4975667	-	Mono	4975667 P	4974612 P	1	CRV15_20980
TEP-1228	Chromosome	6032033	CRV15_25550	-	-6.3279	P	-43.81	0.0139375		TU-1228	Chromosome	4984746	4986675	+	Poly	4984746 P	4986675 P	2	CRV15_21030,CRV15_21035
TEP-1229	Chromosome	6041522	CRV15_25590	-	-175.676	Pre	-9.05	1.03731		TU-1229	Chromosome	4986248	4986675	+	Mono	4986248 P	4986675 P	1	CRV15_21035
TEP-1230	Chromosome	6051411	CRV15_25640	+	35.1359	P	-30.94	0.0996226		TU-1230	Chromosome	4997951	4998533	-	Mono	4998533 I	4997951 P	1	CRV15_21085
TEP-1231	Chromosome	6067888	CRV15_25715	+	3.46631	P	-35.14	0.0840574		TU-1231	Chromosome	4997951	5000096	-	Poly	5000096 P	4997951 P	2	CRV15_21085,CRV15_21090
TEP-1232	Chromosome	6069893	CRV15_25740	-	-3.14781	P	-19.42	1.28113		TU-1232	Chromosome	4998629	5000096	-	Mono	5000096 P	4998629 P	1	CRV15_21090
TEP-1233	Chromosome	6079631	CRV15_25770	-	-2.24648	P	-22.73	0.969044		TU-1233	Chromosome	5000670	5001695	+	Poly	5000670 P	5001695 P	2	CRV15_21100,CRV15_21105
TEP-1234	Chromosome	6084187	CRV15_25785	-	-2.42269	P	-27.2	0.0408231		TU-1234	Chromosome	5033012	5033964	-	Mono	5033964 P	5033012 P	1	CRV15_21205
TEP-1235	Chromosome	6097634	CRV15_25830	-	-3.46631	P	-20.04	0.221668		TU-1235	Chromosome	5033757	5033964	-	Pre	5033964 P	5033757 Pre	0	.
TEP-1236	Chromosome	6104973	CRV15_25855	-	-2.31598	P	-24.48	0.218399		TU-1236	Chromosome	5038255	5038641	+	Mono	5038255 P	5038641 P	1	CRV15_21225
TEP-1237	Chromosome	6150698	CRV15_26005	+	3.7662	A	-18.18	0.540155		TU-1237	Chromosome	5044216	5045416	+	Mono	5044216 P	5045416 P	1	CRV15_21260
TEP-1238	Chromosome	6169883	CRV15_26050	+	4.34903	P	-32.8	0.0641347		TU-1238	Chromosome	5049400	5050126	-	Mono	5050126 P	5049400 P	1	CRV15_21285
TEP-1239	Chromosome	6185100	CRV15_26135	-	-5.34011	P	-11.1	0.2691		TU-1239	Chromosome	5049400	5052784	-	Poly	5052784 P	5049400 P	4	CRV15_21285,CRV15_21290,CRV15_21295,CRV15_21300
TEP-1240	Chromosome	6227694	CRV15_26260	-	-1.23844	A	-15.48	0.0887485		TU-1240	Chromosome	5049400	5051794	-	Poly	5051794 P	5049400 P	3	CRV15_21285,CRV15_21290,CRV15_21295
TEP-1241	Chromosome	6227845	CRV15_26260	+	2.15673	P	-27.07	0.779525		TU-1241	Chromosome	5050580	5051794	-	Mono	5051794 P	5050580 P	1	CRV15_21295
TEP-1242	Chromosome	6228414	CRV15_26265	+	5.85343	P	-20.03	0.82055		TU-1242	Chromosome	5050580	5052784	-	Poly	5052784 P	5050580 P	2	CRV15_21295,CRV15_21300
TEP-1243	Chromosome	6245429	CRV15_26315	-	-63.9472	P	-42.89	0.0804026		TU-1243	Chromosome	5051573	5052784	-	Mono	5052784 P	5051573 P	1	CRV15_21300
TEP-1244	Chromosome	6303291	CRV15_26525	+	1.32654	P	-16.15	0.626709		TU-1244	Chromosome	5056232	5057221	-	Mono	5057221 I	5056232 P	1	CRV15_21315
TEP-1245	Chromosome	6310018	N	+	41.0725	N	-19.66	2.59189		TU-1245	Chromosome	5075300	5075581	+	Mono	5075300 P	5075581 P	1	CRV15_21390
TEP-1246	Chromosome	6310083	N	+	39.8932	N	-9	0.916234		TU-1246	Chromosome	5093023	5093584	+	Mono	5093023 P	5093584 P	1	CRV15_21465
TEP-1247	Chromosome	6314414	CRV15_26580	-	-7.12744	P	-10.43	0.0351097		TU-1247	Chromosome	5098620	5101803	+	Poly	5098620 P	5101803 P	3	CRV15_21490,CRV15_21495,CRV15_21500
TEP-1248	Chromosome	6341458	CRV15_26695	+	7.23087	S	-22.47	0.035419		TU-1248	Chromosome	5098620	5101838	+	Poly	5098620 P	5101838 S	3	CRV15_21490,CRV15_21495,CRV15_21500
TEP-1249	Chromosome	6341503	CRV15_26695	+	22.6957	P	-20.66	0.0266834		TU-1249	Chromosome	5103602	5108077	+	Poly	5103602 P	5108077 P	4	CRV15_21515,CRV15_21520,CRV15_21525,CRV15_21530
TEP-1250	Chromosome	6341530	CRV15_26695	+	7.40544	S	-31.52	0.0307445		TU-1250	Chromosome	5103832	5108077	+	Poly	5103832 I	5108077 P	4	CRV15_21520,CRV15_21525,CRV15_21530,CRV15_21515
TEP-1251	Chromosome	6364724	CRV15_26805	-	-17.3824	P	-11.4	0.18962		TU-1251	Chromosome	5109880	5109999	+	Pre	5109880 P	5109999 Pre	0	.
TEP-1252	Chromosome	6374060	CRV15_26835	-	-10.2025	P	-10.73	0.397139		TU-1252	Chromosome	5117620	5118406	+	Inter	5117620 A	5118406 N	0	.
TEP-1253	Chromosome	6383184	CRV15_26865	+	7.33758	P	-11.99	0.251049		TU-1253	Chromosome	5146456	5146822	-	Pre	5146822 P	5146456 Pre	0	.
TEP-1254	Chromosome	6385117	CRV15_26880	-	-3.07666	P	-39.93	0.567761		TU-1254	Chromosome	5146711	5148110	+	Mono	5146711 P	5148110 S	1	CRV15_21695
TEP-1255	Chromosome	6419389	CRV15_27030	-	-4.89792	P	-21.13	0.429117		TU-1255	Chromosome	5146711	5148147	+	Mono	5146711 P	5148147 P	1	CRV15_21695
TEP-1256	Chromosome	6445124	N	+	2.91741	N	-20.67	0.126486		TU-1256	Chromosome	5148106	5149056	-	Mono	5149056 P	5148106 P	1	CRV15_21705
TEP-1257	Chromosome	6447053	CRV15_27160	-	-3.57302	P	-27.82	0.468951		TU-1257	Chromosome	5157488	5157819	+	Pre	5157488 P	5157819 Pre	0	.
TEP-1258	Chromosome	6447727	CRV15_27165	-	-6.26168	P	-12.19	1.62776		TU-1258	Chromosome	5157488	5157871	+	Pre	5157488 P	5157871 Pre	0	.
TEP-1259	Chromosome	6475847	CRV15_27245	+	27.3036	A	-27.03	2.50527		TU-1259	Chromosome	5163781	5163932	+	Inter	5163781 N	5163932 N	0	.
TEP-1260	Chromosome	6479528	CRV15_27265	+	3.20034	P	-15.15	2.81288		TU-1260	Chromosome	5169624	5170302	+	Mono	5169624 P	5170302 P	1	CRV15_21805
TEP-1261	Chromosome	6483476	CRV15_27280	+	4.15585	P	-31.19	0.0106738		TU-1261	Chromosome	5169624	5169794	+	Pre	5169624 P	5169794 Pre	0	.
TEP-1262	Chromosome	6533950	CRV15_27445	-	-11.6171	A	-16.93	0.976762		TU-1262	Chromosome	5169667	5170302	+	Mono	5169667 S	5170302 P	1	CRV15_21805
TEP-1263	Chromosome	6551998	CRV15_27525	+	15.524	P	-21.38	0.00948955		TU-1263	Chromosome	5169667	5169794	+	Pre	5169667 S	5169794 Pre	0	.
TEP-1264	Chromosome	6552864	CRV15_27535	-	-12.0407	P	-12.59	2.97002		TU-1264	Chromosome	5169756	5170302	+	Mono	5169756 S	5170302 P	1	CRV15_21805
TEP-1265	Chromosome	6574894	CRV15_27625	+	41.3927	P	-15.52	2.00074		TU-1265	Chromosome	5169756	5169794	+	Pre	5169756 S	5169794 Pre	0	.
TEP-1266	Chromosome	6586647	CRV15_27700	+	285.469	P	-19.56	2.24234		TU-1266	Chromosome	5174305	5175909	-	Mono	5175909 P	5174305 P	1	CRV15_21820
TEP-1267	Chromosome	6586771	CRV15_27705	+	7.65773	P	-14.75	0.369322		TU-1267	Chromosome	5174305	5176750	-	Poly	5176750 P	5174305 P	2	CRV15_21820,CRV15_21830
TEP-1268	Chromosome	6603042	CRV15_27795	-	-3.53581	P	-17.6	0.0540283		TU-1268	Chromosome	5176171	5176750	-	Mono	5176750 P	5176171 P	1	CRV15_21830
TEP-1269	Chromosome	6725790	CRV15_28085	-	-3.04109	A	-10.74	3.53939		TU-1269	Chromosome	5190029	5194178	+	Poly	5190029 P	5194178 S	5	CRV15_21885,CRV15_21890,CRV15_21895,CRV15_21900,CRV15_21905
TEP-1270	Chromosome	6745585	CRV15_28135	+	2.35155	P	-20.66	3.76001		TU-1270	Chromosome	5190029	5194306	+	Poly	5190029 P	5194306 S	5	CRV15_21885,CRV15_21890,CRV15_21895,CRV15_21900,CRV15_21905
TEP-1271	Chromosome	6746205	CRV15_28140	+	5.42657	P	-32.37	0.0227327		TU-1271	Chromosome	5190029	5194355	+	Poly	5190029 P	5194355 P	5	CRV15_21885,CRV15_21890,CRV15_21895,CRV15_21900,CRV15_21905
TEP-1272	Plasmid	23486	N	-	-7.29708	N	-17.59	0.133477		TU-1272	Chromosome	5192874	5194178	+	Poly	5192874 P	5194178 S	2	CRV15_21900,CRV15_21905
TEP-1273	Plasmid	25123	CRV15_28260	+	5.81293	P	-22.43	0.0509772		TU-1273	Chromosome	5192874	5194306	+	Poly	5192874 P	5194306 S	2	CRV15_21900,CRV15_21905
TEP-1274	Plasmid	64573	CRV15_28415	-	-1.36047	P	-13.39	1.1249		TU-1274	Chromosome	5192874	5194355	+	Poly	5192874 P	5194355 P	2	CRV15_21900,CRV15_21905
TEP-1275	Plasmid	65445	CRV15_28420	-	-1.11311	Pre	-18.4	6.30105		TU-1275	Chromosome	5192874	5195303	+	Poly	5192874 P	5195303 P	3	CRV15_21900,CRV15_21905,CRV15_21910
TEP-1276	Plasmid	78350	CRV15_28450	+	1.36047	Pre	-29.78	0.560885		TU-1276	Chromosome	5193677	5194178	+	Mono	5193677 P	5194178 S	1	CRV15_21905
TEP-1277	Plasmid	111060	CRV15_28595	+	1.36047	P	-17.14	0.107146		TU-1277	Chromosome	5193677	5194306	+	Mono	5193677 P	5194306 S	1	CRV15_21905
TEP-1278	Plasmid	198306	CRV15_29005	+	1.97887	P	-16.63	0.376806		TU-1278	Chromosome	5193677	5194355	+	Mono	5193677 P	5194355 P	1	CRV15_21905
TEP-1279	Plasmid	202973	CRV15_29050	+	33.6408	P	-9.23	0.234771		TU-1279	Chromosome	5193677	5195303	+	Poly	5193677 P	5195303 P	2	CRV15_21905,CRV15_21910
TEP-1280	Plasmid	204152	CRV15_29060	-	-184.159	Pre	-27.03	0.00273238		TU-1280	Chromosome	5198605	5198856	-	Pre	5198856 P	5198605 Pre	0	.
TEP-1281	Plasmid	204230	CRV15_29060	-	-679.371	Pre	-19.82	0.107181		TU-1281	Chromosome	5198632	5198856	-	Pre	5198856 P	5198632 Pre	0	.
TEP-1282	Plasmid	204256	CRV15_29065	+	14.0994	P	-22.08	2.09694		TU-1282	Chromosome	5198651	5198856	-	Pre	5198856 P	5198651 Pre	0	.
TEP-1283	Plasmid	209814	CRV15_29120	-	-3.09198	P	-24.3	0.35969		TU-1283	Chromosome	5198670	5198856	-	Pre	5198856 P	5198670 Pre	0	.
TEP-1284	Plasmid	228873	N	+	14.4705	N	-30.45	10.7439		TU-1284	Chromosome	5198710	5198856	-	Pre	5198856 P	5198710 Pre	0	.
TEP-1285	Plasmid	232467	CRV15_29280	-	-1.11311	S	-8.71	0.281782		TU-1285	Chromosome	5252574	5260595	+	Poly	5252574 P	5260595 P	3	CRV15_22160,CRV15_22170,CRV15_22175
TEP-1286	Plasmid	232647	CRV15_29280	-	-6.80237	P	-16.02	0.155059		TU-1286	Chromosome	5254197	5260595	+	Poly	5254197 P	5260595 P	2	CRV15_22170,CRV15_22175
TEP-1287	Plasmid	232737	CRV15_29280	-	-4.57614	S	-18.62	0.183995		TU-1287	Chromosome	5284422	5284918	+	Mono	5284422 P	5284918 P	1	CRV15_22280
TEP-1288	Plasmid	236237	N	+	23.8701	N	-14.75	6.51124		TU-1288	Chromosome	5284422	5285808	+	Poly	5284422 P	5285808 P	2	CRV15_22280,CRV15_22285
TEP-1289	Plasmid	236244	CRV15_29305	-	-4.45246	P	-19.92	0.00453293		TU-1289	Chromosome	5284896	5285808	+	Mono	5284896 P	5285808 P	1	CRV15_22285
TEP-1290	Plasmid	236259	N	+	3753.3	N	-35.65	2.20172		TU-1290	Chromosome	5293051	5294522	+	Mono	5293051 P	5294522 P	1	CRV15_22320
TEP-1291	Plasmid	236379	CRV15_29305	+	13.11	A	-29.16	0.0568634		TU-1291	Chromosome	5295412	5301265	-	Poly	5301265 P	5295412 P	5	CRV15_22335,CRV15_22340,CRV15_22345,CRV15_22350,CRV15_22355
TEP-1292	Plasmid	238194	N	-	-18.7993	N	-32.19	4.49019		TU-1292	Chromosome	5299850	5301265	-	Mono	5301265 P	5299850 P	1	CRV15_22355
TEP-1293	Plasmid	243470	N	-	-6.55501	N	-35.04	0.280383		TU-1293	Chromosome	5314728	5316516	+	Mono	5314728 P	5316516 P	1	CRV15_22400
TEP-1294	Plasmid	256387	CRV15_29425	-	-0.865756	S	-19.33	0.313649		TU-1294	Chromosome	5314728	5314913	+	Pre	5314728 P	5314913 Pre	0	.
TEP-1295	Plasmid	256631	CRV15_29425	-	-6.30765	P	-37.84	0.234387		TU-1295	Chromosome	5316743	5317905	+	Mono	5316743 P	5317905 P	1	CRV15_22405
TEP-1296	Plasmid	271542	CRV15_29515	+	0.865756	P	-17.6	0.325477		TU-1296	Chromosome	5316743	5319056	+	Poly	5316743 P	5319056 P	3	CRV15_22405,CRV15_22410,CRV15_22415
TEP-1297	Plasmid	279213	CRV15_29540	+	2.96831	A	-15.11	45.0131		TU-1297	Chromosome	5317763	5319056	+	Poly	5317763 P	5319056 P	2	CRV15_22410,CRV15_22415
TEP-1298	Plasmid	316789	CRV15_29675	-	-0.742076	A	-11.5	0.0841563		TU-1298	Chromosome	5358238	5361351	+	Mono	5358238 P	5361351 P	1	CRV15_22575
TEP-1299	Plasmid	342204	CRV15_29815	-	-6.18397	P	-29.86	0.124439		TU-1299	Chromosome	5358238	5362593	+	Poly	5358238 P	5362593 P	2	CRV15_22575,CRV15_22580
TEP-1300	Plasmid	355728	CRV15_29880	-	-0.989435	P	-16.18	0.0892151		TU-1300	Chromosome	5358238	5364672	+	Poly	5358238 P	5364672 S	4	CRV15_22575,CRV15_22580,CRV15_22585,CRV15_22590
TEP-1301	Plasmid	403125	CRV15_30080	-	-4.94718	P	-15.91	1.04319		TU-1301	Chromosome	5358238	5364694	+	Poly	5358238 P	5364694 P	4	CRV15_22575,CRV15_22580,CRV15_22585,CRV15_22590
TEP-1302	Plasmid	403350	CRV15_30080	-	-1.73151	S	-38.16	0.16394		TU-1302	Chromosome	5358238	5365367	+	Poly	5358238 P	5365367 P	5	CRV15_22575,CRV15_22580,CRV15_22585,CRV15_22590,CRV15_22595
TEP-1303	Plasmid	407843	CRV15_30115	-	-4.08142	S	-15.39	0.0912739		TU-1303	Chromosome	5358238	5365467	+	Poly	5358238 P	5365467 S	6	CRV15_22575,CRV15_22580,CRV15_22585,CRV15_22590,CRV15_22595,CRV15_22600
TEP-1304	Plasmid	408044	CRV15_30115	-	-250.203	P	-25.61	0.0828471		TU-1304	Chromosome	5358238	5365497	+	Poly	5358238 P	5365497 P	6	CRV15_22575,CRV15_22580,CRV15_22585,CRV15_22590,CRV15_22595,CRV15_22600
TEP-1305	Plasmid	408080	N	+	1.36047	N	-23.73	0.139411		TU-1305	Chromosome	5361405	5362593	+	Mono	5361405 P	5362593 P	1	CRV15_22580
TEP-1306	Plasmid	416878	CRV15_30170	+	7.29708	S	-20.88	7.99215		TU-1306	Chromosome	5361405	5364672	+	Poly	5361405 P	5364672 S	3	CRV15_22580,CRV15_22585,CRV15_22590
TEP-1307	Plasmid	416915	CRV15_30170	+	50.3375	P	-15.93	6.84978		TU-1307	Chromosome	5361405	5364694	+	Poly	5361405 P	5364694 P	3	CRV15_22580,CRV15_22585,CRV15_22590
TEP-1308	Plasmid	416998	CRV15_30170	+	13.7284	S	-17.44	0.781117		TU-1308	Chromosome	5361405	5365367	+	Poly	5361405 P	5365367 P	4	CRV15_22580,CRV15_22585,CRV15_22590,CRV15_22595
TEP-1309	Plasmid	417016	CRV15_30170	+	7.66812	S	-23.98	0.500768		TU-1309	Chromosome	5361405	5365467	+	Poly	5361405 P	5365467 S	5	CRV15_22580,CRV15_22585,CRV15_22590,CRV15_22595,CRV15_22600
TEP-1310	Plasmid	417037	CRV15_30170	+	21.0255	S	-22.5	0.336911		TU-1310	Chromosome	5361405	5365497	+	Poly	5361405 P	5365497 P	5	CRV15_22580,CRV15_22585,CRV15_22590,CRV15_22595,CRV15_22600
TEP-1311	Plasmid	422260	N	+	130.111	N	-20.35	0.39731		TU-1311	Chromosome	5373884	5375119	-	Mono	5375119 P	5373884 P	1	CRV15_22635
TEP-1312	Plasmid	488425	CRV15_30500	-	-7.54444	P	-29.75	0.170013		TU-1312	Chromosome	5373884	5377294	-	Poly	5377294 P	5373884 P	2	CRV15_22635,CRV15_22640
TEP-1313	Plasmid	509963	CRV15_30590	+	2.22623	P	-32.86	0.115135		TU-1313	Chromosome	5373884	5377659	-	Poly	5377659 S	5373884 P	2	CRV15_22635,CRV15_22640
TEP-1314	Plasmid	524931	CRV15_30645	+	0.742076	P	-23.64	0.123743		TU-1314	Chromosome	5377424	5379068	+	Poly	5377424 P	5379068 P	2	CRV15_22645,CRV15_22650
TEP-1315	Plasmid	529053	CRV15_30665	+	1.97887	P	-43.42	0.0719732		TU-1315	Chromosome	5384693	5391464	+	Poly	5384693 P	5391464 P	8	CRV15_22680,CRV15_22685,CRV15_22690,CRV15_22695,CRV15_22700,CRV15_22705,CRV15_22710,CRV15_22715
TEP-1316	Plasmid	537971	CRV15_30690	+	73.0945	P	-33.75	0.186827		TU-1316	Chromosome	5389087	5391464	+	Poly	5389087 P	5391464 P	3	CRV15_22705,CRV15_22710,CRV15_22715
TEP-1317	Plasmid	563188	CRV15_30780	+	6.92605	P	-18.81	1.33595		TU-1317	Chromosome	5396785	5397901	+	Poly	5396785 P	5397901 P	2	CRV15_22750,CRV15_22755
TEP-1318	Plasmid	583107	CRV15_30870	-	-7.7918	P	-14.3	1.02896		TU-1318	Chromosome	5396785	5398512	+	Poly	5396785 P	5398512 P	3	CRV15_22750,CRV15_22755,CRV15_22760
TEP-1319	Plasmid	589620	N	-	-9.77067	N	-28.77	0.0877757		TU-1319	Chromosome	5398465	5400500	-	Mono	5400500 P	5398465 P	1	CRV15_22770
TEP-1320	Plasmid	592897	CRV15_30910	-	-0.989435	P	-16.27	0.194412		TU-1320	Chromosome	5398488	5400500	-	Mono	5400500 P	5398488 S	1	CRV15_22770
TEP-1321	Plasmid	599373	CRV15_30930	+	1.36047	P	-11.89	1.80596		TU-1321	Chromosome	5435523	5437514	-	Poly	5437514 I	5435523 P	2	CRV15_22925,CRV15_22935
TEP-1322	Plasmid	610369	CRV15_30975	+	1.36047	P	-9.64	0.376694		TU-1322	Chromosome	5446421	5448010	-	Poly	5448010 P	5446421 P	2	CRV15_22970,CRV15_22975
TEP-1323	Plasmid	626090	CRV15_31060	+	27.5805	P	-35.36	0.0279608		TU-1323	Chromosome	5452722	5455088	+	Poly	5452722 P	5455088 P	2	CRV15_22995,CRV15_23000
TEP-1324	Plasmid	634822	CRV15_31095	-	-4.94718	P	-11.76	1.35316		TU-1324	Chromosome	5452722	5455102	+	Poly	5452722 P	5455102 S	2	CRV15_22995,CRV15_23000
TEP-1325	Plasmid	638727	CRV15_31105	+	0.123679	P	-20.97	0.355279		TU-1325	Chromosome	5452722	5455374	+	Poly	5452722 P	5455374 S	2	CRV15_22995,CRV15_23000
TEP-1326	Plasmid	641169	CRV15_31120	-	-1.23679	Pre	-39.85	0.0485849		TU-1326	Chromosome	5454728	5455088	+	Mono	5454728 P	5455088 P	1	CRV15_23000
TEP-1327	Plasmid	686490	CRV15_31280	-	-0.371038	P	-17.64	0.378793		TU-1327	Chromosome	5454728	5455102	+	Mono	5454728 P	5455102 S	1	CRV15_23000
TEP-1328	Plasmid	723885	CRV15_31400	-	-0.371038	P	-9.96	0.270701		TU-1328	Chromosome	5454728	5455374	+	Mono	5454728 P	5455374 S	1	CRV15_23000
TEP-1329	Plasmid	739415	N	-	-5.56557	N	-14.47	0.614837		TU-1329	Chromosome	5455104	5455184	+	Pre	5455104 P	5455184 Pre	0	.
TEP-1330	Plasmid	743372	CRV15_31500	-	-1.36047	P	-34.09	0.237018		TU-1330	Chromosome	5455104	5455260	+	Pre	5455104 P	5455260 Pre	0	.
TEP-1331	Plasmid	764603	CRV15_31595	+	5.31821	P	-14.16	0.0447215		TU-1331	Chromosome	5467419	5469135	-	Mono	5469135 P	5467419 P	1	CRV15_23080
TEP-1332	Plasmid	778162	CRV15_31650	+	0.618397	P	-36	0.195009		TU-1332	Chromosome	5472947	5473445	-	Mono	5473445 P	5472947 P	1	CRV15_23105
TEP-1333	Plasmid	784366	N	+	5.81293	N	-10.94	0.00487815		TU-1333	Chromosome	5478663	5480243	+	Poly	5478663 P	5480243 P	2	CRV15_23130,CRV15_23135
TEP-1334	Plasmid	790253	CRV15_31710	+	0.742076	P	-25.14	0.038474		TU-1334	Chromosome	5478663	5480259	+	Poly	5478663 P	5480259 S	2	CRV15_23130,CRV15_23135
TEP-1335	Plasmid	795716	CRV15_31725	+	4.08142	P	-22.27	0.392746		TU-1335	Chromosome	5484295	5485578	-	Mono	5485578 P	5484295 P	1	CRV15_23165
TEP-1336	Plasmid	803265	CRV15_31765	+	7.91548	P	-11.73	0.506862		TU-1336	Chromosome	5493712	5494054	+	Mono	5493712 P	5494054 P	1	CRV15_23200
TEP-1337	Plasmid	817454	CRV15_31825	-	-1.48415	P	-19.07	1.99158		TU-1337	Chromosome	5494007	5494875	-	Mono	5494875 P	5494007 P	1	CRV15_23205
TEP-1338	Plasmid	821208	CRV15_31830	+	6.06029	P	-31.31	0.115722		TU-1338	Chromosome	5498043	5499036	-	Mono	5499036 P	5498043 P	1	CRV15_23230
TEP-1339	Plasmid	827647	CRV15_31870	-	-1.60783	P	-15.43	0.124874		TU-1339	Chromosome	5498043	5500531	-	Poly	5500531 P	5498043 P	3	CRV15_23230,CRV15_23235,CRV15_23240
TEP-1340	Plasmid	839121	CRV15_31915	+	3.33934	P	-15.37	0.795024		TU-1340	Chromosome	5498043	5500814	-	Poly	5500814 S	5498043 P	3	CRV15_23230,CRV15_23235,CRV15_23240
TEP-1341	Plasmid	856538	CRV15_32005	+	0.989435	P	-41.58	0.309454		TU-1341	Chromosome	5499026	5500531	-	Poly	5500531 P	5499026 P	2	CRV15_23235,CRV15_23240
TEP-1342	Plasmid	874885	CRV15_32060	-	-0.989435	A	-13.43	0.083972		TU-1342	Chromosome	5499026	5500814	-	Poly	5500814 S	5499026 P	2	CRV15_23235,CRV15_23240
TEP-1343	Plasmid	875436	CRV15_32065	-	-4.8235	P	-26.81	0.76419		TU-1343	Chromosome	5499284	5500531	-	Mono	5500531 P	5499284 S	1	CRV15_23240
TEP-1344	Plasmid	877018	CRV15_32070	+	5.44189	P	-17.58	0.0654708		TU-1344	Chromosome	5499284	5500814	-	Mono	5500814 S	5499284 S	1	CRV15_23240
TEP-1345	Plasmid	877059	CRV15_32070	+	4.08142	S	-36.32	0.0811025		TU-1345	Chromosome	5499529	5500531	-	Mono	5500531 P	5499529 P	1	CRV15_23240
TEP-1346	Plasmid	881195	CRV15_32095	-	-69.3841	P	-33.01	0.037397		TU-1346	Chromosome	5499529	5500814	-	Mono	5500814 S	5499529 P	1	CRV15_23240
TEP-1347	Plasmid	881217	CRV15_32095	-	-4.69982	S	-6.29	0.0422616		TU-1347	Chromosome	5501409	5501556	+	Pre	5501409 P	5501556 Pre	0	.
TEP-1348	Plasmid	881488	CRV15_32095	-	-33.8882	Pre	-17.7	3.40785		TU-1348	Chromosome	5501409	5501776	+	Pre	5501409 P	5501776 Pre	0	.
TEP-1349	Plasmid	887712	CRV15_32130	-	-16.8204	P	-37.67	0.156313		TU-1349	Chromosome	5509302	5510631	-	Mono	5510631 P	5509302 P	1	CRV15_23280
TEP-1350	Plasmid	891968	CRV15_32150	+	2.72095	P	-37.27	0.118792		TU-1350	Chromosome	5509307	5510631	-	Mono	5510631 P	5509307 S	1	CRV15_23280
TEP-1351	Plasmid	893232	CRV15_32160	-	-0.989435	S	-16.94	0.0418967		TU-1351	Chromosome	5513201	5517272	+	Poly	5513201 P	5517272 P	4	CRV15_23300,CRV15_23305,CRV15_23310,CRV15_23315
TEP-1352	Plasmid	893249	CRV15_32160	-	-14.0994	P	-14.84	0.0448887		TU-1352	Chromosome	5515525	5517272	+	Mono	5515525 I	5517272 P	1	CRV15_23315
TEP-1353	Plasmid	894319	CRV15_32170	-	-2.84463	P	-17.68	1.38158		TU-1353	Chromosome	5528866	5530188	+	Mono	5528866 P	5530188 P	1	CRV15_23350
TEP-1354	Plasmid	894409	CRV15_32170	-	-1.73151	S	-13.81	1.0447		TU-1354	Chromosome	5530389	5530550	+	Pre	5530389 P	5530550 Pre	0	.
TEP-1355	Plasmid	912313	CRV15_32240	+	0.989435	P	-34.48	1.57975		TU-1355	Chromosome	5579335	5580163	+	Poly	5579335 P	5580163 P	2	CRV15_23550,CRV15_23555
TEP-1356	Plasmid	912774	CRV15_32245	+	1.73151	P	-18.26	0.30169		TU-1356	Chromosome	5579420	5580163	+	Poly	5579420 S	5580163 P	2	CRV15_23550,CRV15_23555
TEP-1357	Plasmid	923477	CRV15_32305	-	-0.989435	P	-19.47	0.24951		TU-1357	Chromosome	5588411	5588582	+	Pre	5588411 P	5588582 Pre	0	.
TEP-1358	Plasmid	925336	CRV15_32315	-	-20.5308	P	-35.37	0.0232419		TU-1358	Chromosome	5588544	5588582	+	Pre	5588544 S	5588582 Pre	0	.
TEP-1359	Plasmid	927782	CRV15_32330	+	3.5867	P	-20.35	0.00926338		TU-1359	Chromosome	5592653	5594356	+	Mono	5592653 P	5594356 P	1	CRV15_23625
TEP-1360	Plasmid	933112	CRV15_32350	+	4.45246	P	-26.31	0.263157		TU-1360	Chromosome	5618562	5620464	+	Poly	5618562 P	5620464 P	2	CRV15_23730,CRV15_23735
TEP-1361	Plasmid	936241	CRV15_32375	+	2.59727	P	-26.1	0.290449		TU-1361	Chromosome	5618611	5620464	+	Poly	5618611 S	5620464 P	2	CRV15_23730,CRV15_23735
TEP-1362	Plasmid	939435	CRV15_32390	-	-6.67869	P	-31.1	0.0575865		TU-1362	Chromosome	5621300	5621456	-	Mono	5621456 P	5621300 P	1	CRV15_23745
TEP-1363	Plasmid	978616	CRV15_32550	-	-40.8142	P	-35.09	0.0160459		TU-1363	Chromosome	5621615	5623138	+	Mono	5621615 P	5623138 P	1	CRV15_23750
TEP-1364	Plasmid	991413	CRV15_32615	+	95.7278	Pre	-18.6	0.644457		TU-1364	Chromosome	5660027	5660739	-	Mono	5660739 P	5660027 P	1	CRV15_23895
TEP-1365	Plasmid	991562	CRV15_32615	+	1.85519	Pre	-11.6	0.190236		TU-1365	Chromosome	5663144	5664094	+	Mono	5663144 P	5664094 P	1	CRV15_23910
TEP-1366	Plasmid	1014234	CRV15_32710	+	3.95774	P	-11	0.11615		TU-1366	Chromosome	5664926	5665360	-	Mono	5665360 P	5664926 P	1	CRV15_23920
TEP-1367	Plasmid	1014386	CRV15_32715	-	-1.73151	P	-30.45	0.10242		TU-1367	Chromosome	5665417	5667310	+	Mono	5665417 P	5667310 P	1	CRV15_23930
TEP-1368	Plasmid	1029770	CRV15_32780	-	-2.10255	A	-15.98	0.252333		TU-1368	Chromosome	5665417	5670217	+	Poly	5665417 P	5670217 S	4	CRV15_23930,CRV15_23935,CRV15_23940,CRV15_23945
TEP-1369	Plasmid	1050021	CRV15_32870	+	1.73151	P	-16.53	3.01577		TU-1369	Chromosome	5665417	5670287	+	Poly	5665417 P	5670287 P	4	CRV15_23930,CRV15_23935,CRV15_23940,CRV15_23945
TEP-1370	Plasmid	1054487	CRV15_32905	+	1.11311	P	-16.24	0.0434562		TU-1370	Chromosome	5665417	5671552	+	Poly	5665417 P	5671552 P	6	CRV15_23930,CRV15_23935,CRV15_23940,CRV15_23945,CRV15_23950,CRV15_23955
TEP-1371	Plasmid	1063923	CRV15_32965	-	-4.2051	P	-17.6	2.77632		TU-1371	Chromosome	5665489	5667310	+	Mono	5665489 S	5667310 P	1	CRV15_23930
TEP-1372	Plasmid	1078901	CRV15_32985	-	-2.59727	P	-20.81	0.0354862		TU-1372	Chromosome	5665489	5670217	+	Poly	5665489 S	5670217 S	4	CRV15_23930,CRV15_23935,CRV15_23940,CRV15_23945
TEP-1373	Plasmid	1099903	N	+	3.33934	N	-12.95	4.35181		TU-1373	Chromosome	5665489	5670287	+	Poly	5665489 S	5670287 P	4	CRV15_23930,CRV15_23935,CRV15_23940,CRV15_23945
TEP-1374	Plasmid	1099953	N	+	2.10255	N	-13.52	0.7338		TU-1374	Chromosome	5665489	5671552	+	Poly	5665489 S	5671552 P	6	CRV15_23930,CRV15_23935,CRV15_23940,CRV15_23945,CRV15_23950,CRV15_23955
TEP-1375	Plasmid	1099998	CRV15_33065	-	-1777.03	P	-27.67	0.023699		TU-1375	Chromosome	5669108	5670217	+	Poly	5669108 P	5670217 S	2	CRV15_23940,CRV15_23945
TEP-1376	Plasmid	1100016	CRV15_33065	-	-91.5227	S	-17.97	0.0300567		TU-1376	Chromosome	5669108	5670287	+	Poly	5669108 P	5670287 P	2	CRV15_23940,CRV15_23945
TEP-1377	Plasmid	1100071	CRV15_33065	-	-8.65756	S	-19.71	0.510856		TU-1377	Chromosome	5669108	5671552	+	Poly	5669108 P	5671552 P	4	CRV15_23940,CRV15_23945,CRV15_23950,CRV15_23955
TEP-1378	Plasmid	1100117	CRV15_33065	-	-39.9484	S	-26.71	3.37659		TU-1378	Chromosome	5669184	5670217	+	Poly	5669184 S	5670217 S	2	CRV15_23940,CRV15_23945
TEP-1379	Plasmid	1112897	N	-	-2.59727	N	-20.37	2.54137		TU-1379	Chromosome	5669184	5670287	+	Poly	5669184 S	5670287 P	2	CRV15_23940,CRV15_23945
TEP-1380	Plasmid	1112948	N	+	1.73151	N	-18	2.85415		TU-1380	Chromosome	5669184	5671552	+	Poly	5669184 S	5671552 P	4	CRV15_23940,CRV15_23945,CRV15_23950,CRV15_23955
TEP-1381	Plasmid	1165943	CRV15_33345	+	1036.43	P	-19.39	0.0455415		TU-1381	Chromosome	5675768	5680734	+	Poly	5675768 P	5680734 P	7	CRV15_23975,CRV15_23980,CRV15_23985,CRV15_23990,CRV15_23995,CRV15_24000,CRV15_24005
TEP-1382	Plasmid	1182564	CRV15_33410	-	-2.22623	P	-28.59	0.315196		TU-1382	Chromosome	5677489	5680734	+	Poly	5677489 P	5680734 P	5	CRV15_23985,CRV15_23990,CRV15_23995,CRV15_24000,CRV15_24005
TEP-1383	Plasmid	1184826	CRV15_33415	-	-3.5867	P	-10.99	2.00125		TU-1383	Chromosome	5677489	5681081	+	Poly	5677489 P	5681081 S	5	CRV15_23985,CRV15_23990,CRV15_23995,CRV15_24000,CRV15_24005
TEP-1384	Plasmid	1198600	CRV15_33475	-	-0.865756	P	-29.62	0.35961		TU-1384	Chromosome	5710712	5711970	+	Poly	5710712 P	5711970 S	2	CRV15_24130,CRV15_24135
TEP-1385	Plasmid	1220338	CRV15_33555	-	-3.09198	P	-18.01	1.08749		TU-1385	Chromosome	5710712	5712047	+	Poly	5710712 P	5712047 P	2	CRV15_24130,CRV15_24135
TEP-1386	Plasmid	1236781	CRV15_33610	-	-8.53388	P	-14.82	0.244414		TU-1386	Chromosome	5710712	5712523	+	Poly	5710712 P	5712523 P	3	CRV15_24130,CRV15_24135,CRV15_24140
TEP-1387	Plasmid	1260273	CRV15_33660	+	4.08142	P	-34.19	0.624941		TU-1387	Chromosome	5710712	5710801	+	Pre	5710712 P	5710801 Pre	0	.
TEP-1388	Plasmid	1270151	CRV15_33685	+	1.36047	P	-25.18	1.31403		TU-1388	Chromosome	5710712	5710822	+	Pre	5710712 P	5710822 Pre	0	.
TEP-1389	Plasmid	1284068	CRV15_33740	+	2.10255	P	-33.26	0.131255		TU-1389	Chromosome	5743918	5745169	+	Mono	5743918 P	5745169 S	1	CRV15_24270
TEP-1390	Plasmid	1286115	CRV15_33755	-	-0.247359	P	-14.8	0.173974		TU-1390	Chromosome	5743918	5745182	+	Mono	5743918 P	5745182 P	1	CRV15_24270
TEP-1391	Plasmid	1286392	CRV15_33750	+	0.371038	P	-18.79	0.409534		TU-1391	Chromosome	5748976	5749783	-	Mono	5749783 P	5748976 P	1	CRV15_24290
TEP-1392	Plasmid	1292616	CRV15_33790	+	1.73151	A	-20.21	0.671367		TU-1392	Chromosome	5773519	5774119	-	Mono	5774119 P	5773519 P	1	CRV15_24425
TEP-1393	Plasmid	1299893	CRV15_33825	+	0.865756	P	-27.3	0.552172		TU-1393	Chromosome	5774013	5774867	+	Poly	5774013 S	5774867 P	2	CRV15_24430,CRV15_24435
TEP-1394	Plasmid	1302186	CRV15_33840	-	-16.4494	P	-12.05	0.601042		TU-1394	Chromosome	5774013	5774909	+	Poly	5774013 S	5774909 S	2	CRV15_24430,CRV15_24435
TEP-1395	Plasmid	1305607	CRV15_33855	+	17.5625	P	-28.88	0.00156713		TU-1395	Chromosome	5774260	5774867	+	Poly	5774260 P	5774867 P	2	CRV15_24430,CRV15_24435
TEP-1396	Plasmid	1347232	CRV15_34035	-	-107.972	Pre	-16.1	0.1881		TU-1396	Chromosome	5774260	5774909	+	Poly	5774260 P	5774909 S	2	CRV15_24430,CRV15_24435
TEP-1397	Plasmid	1347276	CRV15_34035	-	-16.8204	Pre	-13.58	0.418928		TU-1397	Chromosome	5780080	5782070	-	Mono	5782070 P	5780080 P	1	CRV15_24470
TEP-1398	Plasmid	1349483	N	-	-0.123679	N	-38.28	0.310304		TU-1398	Chromosome	5790348	5791210	+	Mono	5790348 P	5791210 P	1	CRV15_24515
TEP-1399	Plasmid	1374377	CRV15_34140	-	-26.9621	P	-40.87	0.00306011		TU-1399	Chromosome	5790348	5791292	+	Mono	5790348 P	5791292 S	1	CRV15_24515
TEP-1400	Plasmid	1406905	CRV15_34280	-	-16.0783	Pre	-16.75	28.8346		TU-1400	Chromosome	5793824	5794394	+	Mono	5793824 P	5794394 P	1	CRV15_24535
TEP-1401	Plasmid	1440497	CRV15_34380	-	-1.23679	S	-13.64	0.360007		TU-1401	Chromosome	5793824	5794686	+	Mono	5793824 P	5794686 S	1	CRV15_24535
TEP-1402	Plasmid	1440705	CRV15_34380	-	-1.36047	P	-19.18	0.310377		TU-1402	Chromosome	5793855	5794394	+	Mono	5793855 S	5794394 P	1	CRV15_24535
TEP-1403	Plasmid	1442949	CRV15_34390	-	-2.22623	P	-20.88	2.62344		TU-1403	Chromosome	5793855	5794686	+	Mono	5793855 S	5794686 S	1	CRV15_24535
TEP-1404	Plasmid	1446775	CRV15_34400	+	11.1311	P	-28.75	1.02579		TU-1404	Chromosome	5802842	5804236	-	Mono	5804236 P	5802842 S	1	CRV15_24565
TEP-1405	Plasmid	1475332	CRV15_34515	-	-1.36047	P	-15	0.0350946		TU-1405	Chromosome	5802842	5805253	-	Poly	5805253 P	5802842 S	2	CRV15_24565,CRV15_24570
TEP-1406	Plasmid	1475787	CRV15_34520	-	-2.22623	P	-24.09	12.1021		TU-1406	Chromosome	5802842	5805149	-	Poly	5805149 S	5802842 S	2	CRV15_24565,CRV15_24570
TEP-1407	Plasmid	1485205	CRV15_34555	-	-1.11311	A	-18.73	0.654895		TU-1407	Chromosome	5802882	5804236	-	Mono	5804236 P	5802882 P	1	CRV15_24565
TEP-1408	Plasmid	1486321	CRV15_34555	-	-1.11311	A	-21.16	2.86081		TU-1408	Chromosome	5802882	5805253	-	Poly	5805253 P	5802882 P	2	CRV15_24565,CRV15_24570
TEP-1409	Plasmid	1487829	CRV15_34565	-	-0.989435	P	-11.78	0.234065		TU-1409	Chromosome	5802882	5805149	-	Poly	5805149 S	5802882 P	2	CRV15_24565,CRV15_24570
TEP-1410	Plasmid	1569577	CRV15_34805	+	1.48415	P	-14.96	0.624685		TU-1410	Chromosome	5804025	5805253	-	Mono	5805253 P	5804025 P	1	CRV15_24570
TEP-1411	Plasmid	1576588	CRV15_34830	+	2.72095	S	-8.44	0.0107443		TU-1411	Chromosome	5804025	5805149	-	Mono	5805149 S	5804025 P	1	CRV15_24570
TEP-1412	Plasmid	1576613	CRV15_34830	+	4.69982	P	-36.29	0.0117357		TU-1412	Chromosome	5810366	5811236	+	Mono	5810366 S	5811236 P	1	CRV15_24600
TEP-1413	Plasmid	1597364	CRV15_34920	+	1.11311	P	-33.99	0.114012		TU-1413	Chromosome	5810366	5814967	+	Poly	5810366 S	5814967 P	4	CRV15_24600,CRV15_24605,CRV15_24610,CRV15_24615
TEP-1414	Plasmid	1602941	CRV15_34945	+	0.989435	P	-11.01	0.123747		TU-1414	Chromosome	5810366	5810460	+	Pre	5810366 S	5810460 Pre	0	.
TEP-1415	Plasmid	1608658	CRV15_34970	+	7.66812	P	-33.1	0.25083		TU-1415	Chromosome	5810366	5810542	+	Pre	5810366 S	5810542 Pre	0	.
TEP-1416	Plasmid	1612219	CRV15_34985	+	0.123679	P	-13.87	0.043124		TU-1416	Chromosome	5810366	5810578	+	Pre	5810366 S	5810578 Pre	0	.
TEP-1417	Plasmid	1629607	CRV15_35045	+	0.989435	P	-17.78	0.301979		TU-1417	Chromosome	5810558	5811236	+	Mono	5810558 P	5811236 P	1	CRV15_24600
TEP-1418	Plasmid	1639584	CRV15_35075	-	-0.247359	P	-32.75	0.0402721		TU-1418	Chromosome	5810558	5814967	+	Poly	5810558 P	5814967 P	4	CRV15_24600,CRV15_24605,CRV15_24610,CRV15_24615
TEP-1419	Plasmid	1654110	CRV15_35125	-	-4.08142	P	-9.66	0.171852		TU-1419	Chromosome	5810558	5810578	+	Pre	5810558 P	5810578 Pre	0	.
TEP-1420	Plasmid	1664896	CRV15_35185	+	6.67869	P	-28.99	0.0959908		TU-1420	Chromosome	5823988	5824947	+	Mono	5823988 P	5824947 P	1	CRV15_24665
TEP-1421	Plasmid	1689279	CRV15_35275	-	-2.34991	A	-21.5	0.67314		TU-1421	Chromosome	5823988	5825095	+	Mono	5823988 P	5825095 S	1	CRV15_24665
TEP-1422	Plasmid	1694119	CRV15_35285	-	-1.97887	A	-16.08	3.02046		TU-1422	Chromosome	5823988	5825218	+	Poly	5823988 P	5825218 P	2	CRV15_24665,CRV15_24670
TEP-1423	Plasmid	1697684	CRV15_35300	+	0.742076	P	-25.66	0.509324		TU-1423	Chromosome	5825479	5826160	-	Mono	5826160 P	5825479 P	1	CRV15_24675
TEP-1424	Plasmid	1701592	CRV15_35325	-	-1.60783	P	-6.8	0.155884		TU-1424	Chromosome	5826440	5837063	+	Poly	5826440 P	5837063 P	8	CRV15_24680,CRV15_24685,CRV15_24690,CRV15_24695,CRV15_24700,CRV15_24705,CRV15_24710,CRV15_24715
TEP-1425	Plasmid	1719382	N	+	10.6364	N	-16.34	2.03837		TU-1425	Chromosome	5826440	5837383	+	Poly	5826440 P	5837383 S	9	CRV15_24680,CRV15_24685,CRV15_24690,CRV15_24695,CRV15_24700,CRV15_24705,CRV15_24710,CRV15_24715,CRV15_24720
TEP-1426	Plasmid	1726491	CRV15_35465	-	-5.68925	P	-38.53	0.212437		TU-1426	Chromosome	5826440	5837411	+	Poly	5826440 P	5837411 P	9	CRV15_24680,CRV15_24685,CRV15_24690,CRV15_24695,CRV15_24700,CRV15_24705,CRV15_24710,CRV15_24715,CRV15_24720
TEP-1427	Plasmid	1743561	N	-	-2.72095	N	-12.38	0.0558795		TU-1427	Chromosome	5826440	5838084	+	Poly	5826440 P	5838084 S	10	CRV15_24680,CRV15_24685,CRV15_24690,CRV15_24695,CRV15_24700,CRV15_24705,CRV15_24710,CRV15_24715,CRV15_24720,CRV15_24725
										TU-1428	Chromosome	5826440	5838151	+	Poly	5826440 P	5838151 P	10	CRV15_24680,CRV15_24685,CRV15_24690,CRV15_24695,CRV15_24700,CRV15_24705,CRV15_24710,CRV15_24715,CRV15_24720,CRV15_24725
										TU-1429	Chromosome	5826440	5838343	+	Poly	5826440 P	5838343 P	11	CRV15_24680,CRV15_24685,CRV15_24690,CRV15_24695,CRV15_24700,CRV15_24705,CRV15_24710,CRV15_24715,CRV15_24720,CRV15_24725,CRV15_24730
										TU-1430	Chromosome	5826440	5839968	+	Poly	5826440 P	5839968 P	12	CRV15_24680,CRV15_24685,CRV15_24690,CRV15_24695,CRV15_24700,CRV15_24705,CRV15_24710,CRV15_24715,CRV15_24720,CRV15_24725,CRV15_24730,CRV15_24735
										TU-1431	Chromosome	5836873	5837383	+	Mono	5836873 P	5837383 S	1	CRV15_24720
										TU-1432	Chromosome	5836873	5837411	+	Mono	5836873 P	5837411 P	1	CRV15_24720
										TU-1433	Chromosome	5836873	5838084	+	Poly	5836873 P	5838084 S	2	CRV15_24720,CRV15_24725
										TU-1434	Chromosome	5836873	5838151	+	Poly	5836873 P	5838151 P	2	CRV15_24720,CRV15_24725
										TU-1435	Chromosome	5836873	5838343	+	Poly	5836873 P	5838343 P	3	CRV15_24720,CRV15_24725,CRV15_24730
										TU-1436	Chromosome	5837893	5838343	+	Mono	5837893 P	5838343 P	1	CRV15_24730
										TU-1437	Chromosome	5838356	5839968	+	Mono	5838356 P	5839968 P	1	CRV15_24735
										TU-1438	Chromosome	5849776	5849938	-	Inter	5849938 N	5849776 N	0	.
										TU-1439	Chromosome	5855245	5856170	+	Mono	5855245 P	5856170 P	1	CRV15_24810
										TU-1440	Chromosome	5855245	5856751	+	Poly	5855245 P	5856751 P	2	CRV15_24810,CRV15_24815
										TU-1441	Chromosome	5867678	5867812	+	Pre	5867678 P	5867812 Pre	0	.
										TU-1442	Chromosome	5867678	5867897	+	Pre	5867678 P	5867897 Pre	0	.
										TU-1443	Chromosome	5867678	5867909	+	Pre	5867678 P	5867909 Pre	0	.
										TU-1444	Chromosome	5881806	5884091	+	Poly	5881806 P	5884091 P	2	CRV15_24925,CRV15_24930
										TU-1445	Chromosome	5882751	5884091	+	Mono	5882751 P	5884091 P	1	CRV15_24930
										TU-1446	Chromosome	5882751	5882857	+	Pre	5882751 P	5882857 Pre	0	.
										TU-1447	Chromosome	5884090	5884683	-	Mono	5884683 P	5884090 P	1	CRV15_24935
										TU-1448	Chromosome	5889131	5889786	-	Mono	5889786 S	5889131 S	1	CRV15_24960
										TU-1449	Chromosome	5889131	5889676	-	Mono	5889676 S	5889131 S	1	CRV15_24960
										TU-1450	Chromosome	5889131	5889601	-	Mono	5889601 P	5889131 S	1	CRV15_24960
										TU-1451	Chromosome	5889143	5889786	-	Mono	5889786 S	5889143 P	1	CRV15_24960
										TU-1452	Chromosome	5889143	5889676	-	Mono	5889676 S	5889143 P	1	CRV15_24960
										TU-1453	Chromosome	5889143	5889601	-	Mono	5889601 P	5889143 P	1	CRV15_24960
										TU-1454	Chromosome	5897157	5899525	+	Poly	5897157 P	5899525 P	2	CRV15_24995,CRV15_25000
										TU-1455	Chromosome	5942005	5947739	+	Poly	5942005 P	5947739 S	5	CRV15_25140,CRV15_25145,CRV15_25150,CRV15_25155,CRV15_25160
										TU-1456	Chromosome	5942005	5947794	+	Poly	5942005 P	5947794 S	5	CRV15_25140,CRV15_25145,CRV15_25150,CRV15_25155,CRV15_25160
										TU-1457	Chromosome	5942005	5947847	+	Poly	5942005 P	5947847 P	5	CRV15_25140,CRV15_25145,CRV15_25150,CRV15_25155,CRV15_25160
										TU-1458	Chromosome	5942005	5948798	+	Poly	5942005 P	5948798 P	6	CRV15_25140,CRV15_25145,CRV15_25150,CRV15_25155,CRV15_25160,CRV15_25165
										TU-1459	Chromosome	5942005	5949334	+	Poly	5942005 P	5949334 P	7	CRV15_25140,CRV15_25145,CRV15_25150,CRV15_25155,CRV15_25160,CRV15_25165,CRV15_25170
										TU-1460	Chromosome	5942005	5949463	+	Poly	5942005 P	5949463 S	7	CRV15_25140,CRV15_25145,CRV15_25150,CRV15_25155,CRV15_25160,CRV15_25165,CRV15_25170
										TU-1461	Chromosome	5942005	5949864	+	Poly	5942005 P	5949864 P	8	CRV15_25140,CRV15_25145,CRV15_25150,CRV15_25155,CRV15_25160,CRV15_25165,CRV15_25170,CRV15_25175
										TU-1462	Chromosome	5942599	5947739	+	Poly	5942599 P	5947739 S	4	CRV15_25145,CRV15_25150,CRV15_25155,CRV15_25160
										TU-1463	Chromosome	5942599	5947794	+	Poly	5942599 P	5947794 S	4	CRV15_25145,CRV15_25150,CRV15_25155,CRV15_25160
										TU-1464	Chromosome	5942599	5947847	+	Poly	5942599 P	5947847 P	4	CRV15_25145,CRV15_25150,CRV15_25155,CRV15_25160
										TU-1465	Chromosome	5942599	5948798	+	Poly	5942599 P	5948798 P	5	CRV15_25145,CRV15_25150,CRV15_25155,CRV15_25160,CRV15_25165
										TU-1466	Chromosome	5942599	5949334	+	Poly	5942599 P	5949334 P	6	CRV15_25145,CRV15_25150,CRV15_25155,CRV15_25160,CRV15_25165,CRV15_25170
										TU-1467	Chromosome	5942599	5949463	+	Poly	5942599 P	5949463 S	6	CRV15_25145,CRV15_25150,CRV15_25155,CRV15_25160,CRV15_25165,CRV15_25170
										TU-1468	Chromosome	5942599	5949864	+	Poly	5942599 P	5949864 P	7	CRV15_25145,CRV15_25150,CRV15_25155,CRV15_25160,CRV15_25165,CRV15_25170,CRV15_25175
										TU-1469	Chromosome	5949341	5949864	+	Mono	5949341 P	5949864 P	1	CRV15_25175
										TU-1470	Chromosome	5952606	5952759	+	Pre	5952606 P	5952759 Pre	0	.
										TU-1471	Chromosome	5952606	5952804	+	Pre	5952606 P	5952804 Pre	0	.
										TU-1472	Chromosome	5952606	5952867	+	Pre	5952606 P	5952867 Pre	0	.
										TU-1473	Chromosome	5955805	5956265	-	Mono	5956265 S	5955805 P	1	CRV15_25200
										TU-1474	Chromosome	5955805	5956208	-	Mono	5956208 P	5955805 P	1	CRV15_25200
										TU-1475	Chromosome	5963190	5964581	+	Mono	5963190 P	5964581 P	1	CRV15_25245
										TU-1476	Chromosome	5986917	5987253	+	Mono	5986917 S	5987253 P	1	CRV15_25365
										TU-1477	Chromosome	5986942	5987253	+	Mono	5986942 P	5987253 P	1	CRV15_25365
										TU-1478	Chromosome	5993151	5993685	+	Mono	5993151 P	5993685 P	1	CRV15_25400
										TU-1479	Chromosome	5997746	6000578	-	Poly	6000578 P	5997746 P	2	CRV15_25430,CRV15_25435
										TU-1480	Chromosome	6024640	6026196	+	Poly	6024640 P	6026196 P	2	CRV15_25515,CRV15_25520
										TU-1481	Chromosome	6024640	6024758	+	Pre	6024640 P	6024758 Pre	0	.
										TU-1482	Chromosome	6025240	6026196	+	Mono	6025240 S	6026196 P	1	CRV15_25520
										TU-1483	Chromosome	6025274	6026196	+	Mono	6025274 P	6026196 P	1	CRV15_25520
										TU-1484	Chromosome	6032033	6035225	-	Poly	6035225 P	6032033 P	3	CRV15_25550,CRV15_25555,CRV15_25560
										TU-1485	Chromosome	6032033	6034562	-	Poly	6034562 P	6032033 P	2	CRV15_25550,CRV15_25555
										TU-1486	Chromosome	6041522	6041741	-	Pre	6041741 P	6041522 Pre	0	.
										TU-1487	Chromosome	6069893	6072645	-	Mono	6072645 P	6069893 P	1	CRV15_25740
										TU-1488	Chromosome	6097634	6098844	-	Mono	6098844 P	6097634 P	1	CRV15_25830
										TU-1489	Chromosome	6104973	6105645	-	Mono	6105645 P	6104973 P	1	CRV15_25855
										TU-1490	Chromosome	6154742	6169883	+	Poly	6154742 P	6169883 P	9	CRV15_26010,CRV15_26015,CRV15_26020,CRV15_26025,CRV15_26030,CRV15_26035,CRV15_26040,CRV15_26045,CRV15_26050
										TU-1491	Chromosome	6160951	6169883	+	Poly	6160951 I	6169883 P	5	CRV15_26035,CRV15_26040,CRV15_26045,CRV15_26050,CRV15_26030
										TU-1492	Chromosome	6165191	6169883	+	Poly	6165191 P	6169883 P	3	CRV15_26040,CRV15_26045,CRV15_26050
										TU-1493	Chromosome	6227043	6227845	+	Poly	6227043 P	6227845 P	2	CRV15_26255,CRV15_26260
										TU-1494	Chromosome	6227043	6228414	+	Poly	6227043 P	6228414 P	3	CRV15_26255,CRV15_26260,CRV15_26265
										TU-1495	Chromosome	6245429	6245811	-	Mono	6245811 P	6245429 P	1	CRV15_26315
										TU-1496	Chromosome	6302625	6303291	+	Mono	6302625 P	6303291 P	1	CRV15_26525
										TU-1497	Chromosome	6314414	6316546	-	Mono	6316546 P	6314414 P	1	CRV15_26580
										TU-1498	Chromosome	6338131	6341458	+	Poly	6338131 P	6341458 S	3	CRV15_26685,CRV15_26690,CRV15_26695
										TU-1499	Chromosome	6338131	6341503	+	Poly	6338131 P	6341503 P	3	CRV15_26685,CRV15_26690,CRV15_26695
										TU-1500	Chromosome	6338131	6341530	+	Poly	6338131 P	6341530 S	3	CRV15_26685,CRV15_26690,CRV15_26695
										TU-1501	Chromosome	6364724	6365385	-	Mono	6365385 P	6364724 P	1	CRV15_26805
										TU-1502	Chromosome	6364724	6365354	-	Mono	6365354 S	6364724 P	1	CRV15_26805
										TU-1503	Chromosome	6374060	6374658	-	Mono	6374658 P	6374060 P	1	CRV15_26835
										TU-1504	Chromosome	6419389	6422544	-	Poly	6422544 P	6419389 P	3	CRV15_27030,CRV15_27035,CRV15_27040
										TU-1505	Chromosome	6443973	6445124	+	Inter	6443973 A	6445124 N	0	.
										TU-1506	Chromosome	6447053	6448480	-	Poly	6448480 P	6447053 P	2	CRV15_27160,CRV15_27165
										TU-1507	Chromosome	6447727	6448480	-	Mono	6448480 P	6447727 P	1	CRV15_27165
										TU-1508	Chromosome	6482326	6483476	+	Mono	6482326 P	6483476 P	1	CRV15_27280
										TU-1509	Chromosome	6551107	6551998	+	Mono	6551107 P	6551998 P	1	CRV15_27525
										TU-1510	Chromosome	6552864	6553451	-	Mono	6553451 P	6552864 P	1	CRV15_27535
										TU-1511	Chromosome	6552864	6553399	-	Mono	6553399 S	6552864 P	1	CRV15_27535
										TU-1512	Chromosome	6552864	6556511	-	Poly	6556511 P	6552864 P	3	CRV15_27535,CRV15_27545,CRV15_27550
										TU-1513	Chromosome	6552864	6554438	-	Poly	6554438 P	6552864 P	2	CRV15_27535,CRV15_27545
										TU-1514	Chromosome	6586445	6586771	+	Mono	6586445 P	6586771 P	1	CRV15_27705
										TU-1515	Chromosome	6745554	6746205	+	Mono	6745554 P	6746205 P	1	CRV15_28140
										TU-1516	Plasmid	23486	23826	-	Inter	23826 N	23486 N	0	.
										TU-1517	Plasmid	24687	25123	+	Mono	24687 P	25123 P	1	CRV15_28260
										TU-1518	Plasmid	64573	65569	-	Poly	65569 P	64573 P	2	CRV15_28415,CRV15_28420
										TU-1519	Plasmid	65445	65569	-	Pre	65569 P	65445 Pre	0	.
										TU-1520	Plasmid	78211	78350	+	Pre	78211 P	78350 Pre	0	.
										TU-1521	Plasmid	110476	111060	+	Mono	110476 P	111060 P	1	CRV15_28595
										TU-1522	Plasmid	196906	198306	+	Poly	196906 I	198306 P	2	CRV15_29005,CRV15_29000
										TU-1523	Plasmid	197858	198306	+	Mono	197858 P	198306 P	1	CRV15_29005
										TU-1524	Plasmid	201992	202973	+	Poly	201992 S	202973 P	2	CRV15_29045,CRV15_29050
										TU-1525	Plasmid	202049	202973	+	Poly	202049 P	202973 P	2	CRV15_29045,CRV15_29050
										TU-1526	Plasmid	202275	202973	+	Mono	202275 P	202973 P	1	CRV15_29050
										TU-1527	Plasmid	203232	204256	+	Poly	203232 I	204256 P	2	CRV15_29065,CRV15_29055
										TU-1528	Plasmid	204152	204463	-	Pre	204463 P	204152 Pre	0	.
										TU-1529	Plasmid	204230	204463	-	Pre	204463 P	204230 Pre	0	.
										TU-1530	Plasmid	232467	233628	-	Poly	233628 P	232467 S	2	CRV15_29280,CRV15_29285
										TU-1531	Plasmid	232467	233968	-	Poly	233968 P	232467 S	3	CRV15_29280,CRV15_29285,CRV15_29290
										TU-1532	Plasmid	232647	233628	-	Poly	233628 P	232647 P	2	CRV15_29280,CRV15_29285
										TU-1533	Plasmid	232647	233968	-	Poly	233968 P	232647 P	3	CRV15_29280,CRV15_29285,CRV15_29290
										TU-1534	Plasmid	232737	233628	-	Poly	233628 P	232737 S	2	CRV15_29280,CRV15_29285
										TU-1535	Plasmid	232737	233968	-	Poly	233968 P	232737 S	3	CRV15_29280,CRV15_29285,CRV15_29290
										TU-1536	Plasmid	236244	237612	-	Poly	237612 P	236244 P	2	CRV15_29305,CRV15_29310
										TU-1537	Plasmid	256387	257245	-	Mono	257245 P	256387 S	1	CRV15_29425
										TU-1538	Plasmid	256631	257245	-	Mono	257245 P	256631 P	1	CRV15_29425
										TU-1539	Plasmid	342204	343955	-	Poly	343955 S	342204 P	2	CRV15_29815,CRV15_29820
										TU-1540	Plasmid	342204	343853	-	Poly	343853 P	342204 P	2	CRV15_29815,CRV15_29820
										TU-1541	Plasmid	355728	356319	-	Mono	356319 P	355728 P	1	CRV15_29880
										TU-1542	Plasmid	355728	356257	-	Mono	356257 I	355728 P	1	CRV15_29880
										TU-1543	Plasmid	355728	356208	-	Mono	356208 I	355728 P	1	CRV15_29880
										TU-1544	Plasmid	403125	405015	-	Poly	405015 P	403125 P	2	CRV15_30080,CRV15_30085
										TU-1545	Plasmid	403350	405015	-	Poly	405015 P	403350 S	2	CRV15_30080,CRV15_30085
										TU-1546	Plasmid	407843	408730	-	Mono	408730 P	407843 S	1	CRV15_30115
										TU-1547	Plasmid	407878	408080	+	Inter	407878 N	408080 N	0	.
										TU-1548	Plasmid	408044	408730	-	Mono	408730 P	408044 P	1	CRV15_30115
										TU-1549	Plasmid	488425	490144	-	Mono	490144 I	488425 P	1	CRV15_30500
										TU-1550	Plasmid	509001	509963	+	Mono	509001 I	509963 P	1	CRV15_30590
										TU-1551	Plasmid	528656	529053	+	Mono	528656 I	529053 P	1	CRV15_30665
										TU-1552	Plasmid	537285	537971	+	Mono	537285 P	537971 P	1	CRV15_30690
										TU-1553	Plasmid	609374	610369	+	Mono	609374 P	610369 P	1	CRV15_30975
										TU-1554	Plasmid	625440	626090	+	Mono	625440 P	626090 P	1	CRV15_31060
										TU-1555	Plasmid	634822	635777	-	Mono	635777 P	634822 P	1	CRV15_31095
										TU-1556	Plasmid	637607	638727	+	Mono	637607 I	638727 P	1	CRV15_31105
										TU-1557	Plasmid	641169	641473	-	Pre	641473 P	641169 Pre	0	.
										TU-1558	Plasmid	686490	687321	-	Mono	687321 P	686490 P	1	CRV15_31280
										TU-1559	Plasmid	723885	724389	-	Mono	724389 P	723885 P	1	CRV15_31400
										TU-1560	Plasmid	739415	739904	-	Inter	739904 N	739415 N	0	.
										TU-1561	Plasmid	743372	746107	-	Poly	746107 P	743372 P	3	CRV15_31500,CRV15_31505,CRV15_31510
										TU-1562	Plasmid	763747	764603	+	Mono	763747 P	764603 P	1	CRV15_31595
										TU-1563	Plasmid	776702	778162	+	Mono	776702 I	778162 P	1	CRV15_31650
										TU-1564	Plasmid	783097	784366	+	Inter	783097 N	784366 N	0	.
										TU-1565	Plasmid	788122	790253	+	Poly	788122 P	790253 P	2	CRV15_31705,CRV15_31710
										TU-1566	Plasmid	802031	803265	+	Mono	802031 P	803265 P	1	CRV15_31765
										TU-1567	Plasmid	820078	821208	+	Mono	820078 P	821208 P	1	CRV15_31830
										TU-1568	Plasmid	836887	839121	+	Poly	836887 P	839121 P	2	CRV15_31910,CRV15_31915
										TU-1569	Plasmid	853874	856538	+	Poly	853874 P	856538 P	4	CRV15_31990,CRV15_31995,CRV15_32000,CRV15_32005
										TU-1570	Plasmid	875436	876240	-	Mono	876240 P	875436 P	1	CRV15_32065
										TU-1571	Plasmid	876445	877018	+	Mono	876445 S	877018 P	1	CRV15_32070
										TU-1572	Plasmid	876445	877059	+	Mono	876445 S	877059 S	1	CRV15_32070
										TU-1573	Plasmid	881195	881668	-	Mono	881668 P	881195 P	1	CRV15_32095
										TU-1574	Plasmid	881195	882933	-	Poly	882933 P	881195 P	2	CRV15_32095,CRV15_32100
										TU-1575	Plasmid	881217	881668	-	Mono	881668 P	881217 S	1	CRV15_32095
										TU-1576	Plasmid	881217	882933	-	Poly	882933 P	881217 S	2	CRV15_32095,CRV15_32100
										TU-1577	Plasmid	881488	881668	-	Pre	881668 P	881488 Pre	0	.
										TU-1578	Plasmid	887712	888375	-	Mono	888375 P	887712 P	1	CRV15_32130
										TU-1579	Plasmid	888515	891968	+	Poly	888515 P	891968 P	4	CRV15_32135,CRV15_32140,CRV15_32145,CRV15_32150
										TU-1580	Plasmid	893232	897727	-	Poly	897727 P	893232 S	4	CRV15_32160,CRV15_32165,CRV15_32170,CRV15_32175
										TU-1581	Plasmid	893232	896889	-	Poly	896889 P	893232 S	3	CRV15_32160,CRV15_32165,CRV15_32170
										TU-1582	Plasmid	893232	894485	-	Poly	894485 P	893232 S	2	CRV15_32160,CRV15_32165
										TU-1583	Plasmid	893249	897727	-	Poly	897727 P	893249 P	4	CRV15_32160,CRV15_32165,CRV15_32170,CRV15_32175
										TU-1584	Plasmid	893249	896889	-	Poly	896889 P	893249 P	3	CRV15_32160,CRV15_32165,CRV15_32170
										TU-1585	Plasmid	893249	894485	-	Poly	894485 P	893249 P	2	CRV15_32160,CRV15_32165
										TU-1586	Plasmid	894319	896889	-	Mono	896889 P	894319 P	1	CRV15_32170
										TU-1587	Plasmid	894319	897727	-	Poly	897727 P	894319 P	2	CRV15_32170,CRV15_32175
										TU-1588	Plasmid	894409	896889	-	Mono	896889 P	894409 S	1	CRV15_32170
										TU-1589	Plasmid	894409	897727	-	Poly	897727 P	894409 S	2	CRV15_32170,CRV15_32175
										TU-1590	Plasmid	912346	912774	+	Mono	912346 P	912774 P	1	CRV15_32245
										TU-1591	Plasmid	925336	925824	-	Mono	925824 P	925336 P	1	CRV15_32315
										TU-1592	Plasmid	925336	925660	-	Mono	925660 S	925336 P	1	CRV15_32315
										TU-1593	Plasmid	927184	927782	+	Mono	927184 P	927782 P	1	CRV15_32330
										TU-1594	Plasmid	929854	933112	+	Mono	929854 P	933112 P	1	CRV15_32350
										TU-1595	Plasmid	934974	936241	+	Poly	934974 P	936241 P	2	CRV15_32370,CRV15_32375
										TU-1596	Plasmid	935175	936241	+	Poly	935175 I	936241 P	2	CRV15_32375,CRV15_32370
										TU-1597	Plasmid	935251	936241	+	Mono	935251 S	936241 P	1	CRV15_32375
										TU-1598	Plasmid	935454	936241	+	Mono	935454 S	936241 P	1	CRV15_32375
										TU-1599	Plasmid	935639	936241	+	Mono	935639 P	936241 P	1	CRV15_32375
										TU-1600	Plasmid	939435	942218	-	Poly	942218 P	939435 P	2	CRV15_32390,CRV15_32395
										TU-1601	Plasmid	978616	979063	-	Mono	979063 P	978616 P	1	CRV15_32550
										TU-1602	Plasmid	991181	991413	+	Pre	991181 P	991413 Pre	0	.
										TU-1603	Plasmid	991181	991562	+	Pre	991181 P	991562 Pre	0	.
										TU-1604	Plasmid	991254	991413	+	Pre	991254 S	991413 Pre	0	.
										TU-1605	Plasmid	991254	991562	+	Pre	991254 S	991562 Pre	0	.
										TU-1606	Plasmid	1006880	1014234	+	Poly	1006880 P	1014234 P	6	CRV15_32680,CRV15_32685,CRV15_32690,CRV15_32700,CRV15_32705,CRV15_32710
										TU-1607	Plasmid	1011553	1014234	+	Poly	1011553 P	1014234 P	3	CRV15_32700,CRV15_32705,CRV15_32710
										TU-1608	Plasmid	1014386	1014886	-	Mono	1014886 P	1014386 P	1	CRV15_32715
										TU-1609	Plasmid	1044224	1050021	+	Poly	1044224 P	1050021 P	4	CRV15_32855,CRV15_32860,CRV15_32865,CRV15_32870
										TU-1610	Plasmid	1078901	1081553	-	Poly	1081553 S	1078901 P	2	CRV15_32985,CRV15_32990
										TU-1611	Plasmid	1078901	1081460	-	Poly	1081460 P	1078901 P	2	CRV15_32985,CRV15_32990
										TU-1612	Plasmid	1099998	1100311	-	Mono	1100311 I	1099998 P	1	CRV15_33065
										TU-1613	Plasmid	1100016	1100311	-	Mono	1100311 I	1100016 S	1	CRV15_33065
										TU-1614	Plasmid	1100071	1100311	-	Mono	1100311 I	1100071 S	1	CRV15_33065
										TU-1615	Plasmid	1100117	1100311	-	Mono	1100311 I	1100117 S	1	CRV15_33065
										TU-1616	Plasmid	1164963	1165943	+	Mono	1164963 P	1165943 P	1	CRV15_33345
										TU-1617	Plasmid	1182564	1185057	-	Mono	1185057 P	1182564 P	1	CRV15_33410
										TU-1618	Plasmid	1198600	1199818	-	Mono	1199818 P	1198600 P	1	CRV15_33475
										TU-1619	Plasmid	1268593	1270151	+	Mono	1268593 P	1270151 P	1	CRV15_33685
										TU-1620	Plasmid	1282115	1284068	+	Poly	1282115 S	1284068 P	2	CRV15_33735,CRV15_33740
										TU-1621	Plasmid	1282325	1284068	+	Poly	1282325 P	1284068 P	2	CRV15_33735,CRV15_33740
										TU-1622	Plasmid	1284917	1286392	+	Mono	1284917 P	1286392 P	1	CRV15_33750
										TU-1623	Plasmid	1286115	1287313	-	Mono	1287313 P	1286115 P	1	CRV15_33755
										TU-1624	Plasmid	1299352	1299893	+	Mono	1299352 P	1299893 P	1	CRV15_33825
										TU-1625	Plasmid	1302186	1303790	-	Poly	1303790 P	1302186 P	2	CRV15_33840,CRV15_33845
										TU-1626	Plasmid	1305150	1305607	+	Mono	1305150 P	1305607 P	1	CRV15_33855
										TU-1627	Plasmid	1347232	1347488	-	Pre	1347488 P	1347232 Pre	0	.
										TU-1628	Plasmid	1347276	1347488	-	Pre	1347488 P	1347276 Pre	0	.
										TU-1629	Plasmid	1374377	1375677	-	Mono	1375677 P	1374377 P	1	CRV15_34140
										TU-1630	Plasmid	1406905	1406985	-	Pre	1406985 P	1406905 Pre	0	.
										TU-1631	Plasmid	1440497	1444581	-	Poly	1444581 P	1440497 S	4	CRV15_34380,CRV15_34385,CRV15_34390,CRV15_34395
										TU-1632	Plasmid	1440705	1444581	-	Poly	1444581 P	1440705 P	4	CRV15_34380,CRV15_34385,CRV15_34390,CRV15_34395
										TU-1633	Plasmid	1442949	1444581	-	Poly	1444581 P	1442949 P	2	CRV15_34390,CRV15_34395
										TU-1634	Plasmid	1475332	1475922	-	Mono	1475922 P	1475332 P	1	CRV15_34515
										TU-1635	Plasmid	1475787	1476733	-	Mono	1476733 I	1475787 P	1	CRV15_34520
										TU-1636	Plasmid	1485205	1486499	-	Inter	1486499 A	1485205 A	0	.
										TU-1637	Plasmid	1486321	1486499	-	Inter	1486499 A	1486321 A	0	.
										TU-1638	Plasmid	1487829	1488918	-	Mono	1488918 P	1487829 P	1	CRV15_34565
										TU-1639	Plasmid	1573961	1576588	+	Mono	1573961 P	1576588 S	1	CRV15_34830
										TU-1640	Plasmid	1573961	1576613	+	Mono	1573961 P	1576613 P	1	CRV15_34830
										TU-1641	Plasmid	1596729	1597364	+	Mono	1596729 P	1597364 P	1	CRV15_34920
										TU-1642	Plasmid	1608294	1608658	+	Mono	1608294 P	1608658 P	1	CRV15_34970
										TU-1643	Plasmid	1611455	1612219	+	Mono	1611455 P	1612219 P	1	CRV15_34985
										TU-1644	Plasmid	1627914	1629607	+	Poly	1627914 P	1629607 P	2	CRV15_35040,CRV15_35045
										TU-1645	Plasmid	1628967	1629607	+	Mono	1628967 P	1629607 P	1	CRV15_35045
										TU-1646	Plasmid	1639584	1641243	-	Mono	1641243 P	1639584 P	1	CRV15_35075
										TU-1647	Plasmid	1654110	1655558	-	Mono	1655558 P	1654110 P	1	CRV15_35125
										TU-1648	Plasmid	1726491	1727308	-	Mono	1727308 P	1726491 P	1	CRV15_35465

## Sheet: Sheet2
Data Set S1, Sheet2. The information of total 24 XRE-DUF397 gene pairs and all bidirectional TEP pairs with their upstream gene functions. Bi-TEP is the bidirectional TEP of XRE-DUF397 TUCs that TUC having Bi-TEP indicated as "o".
No.	XRE gene	DUF397 gene	Strand	TUC No.	TU Type	TU list	Bi-TEP		TEP1_ID	TEP1_position	TEP1_strand	TEP1_cat	TEP1_class	TEP1_gene	TEP1_gene_function	TEP2_ID	TEP2_position	TEP2_strand	TEP2_cat	TEP2_class	TEP2_gene	TEP2_gene_function	TEP_distance (bp)
1	CRV15_02795	CRV15_02790	-	TUC-027	XRE-DUF397	TU-0052,TU-0053	.		TEP-0004	13489	+	N	HS-U-lack	N	.	TEP-0003	13482	-	P	LS	CRV15_00065	ATP-grasp ribosomal peptide maturase	8
2	CRV15_04875	CRV15_04870	-	TUC-055	XRE-DUF397	TU-0106,TU-0107	o		TEP-0044	639393	+	P	HS-U-lack	CRV15_02565	acyl-ACP desaturase	TEP-0043	639390	-	P	LS	CRV15_02570	WhiB family transcriptional regulator	4
3	CRV15_06320	CRV15_06325	+	TUC-095	Other-XRE-DUF397-Other	TU-0258,TU-0260,TU-0259,TU-0263,TU-0261,TU-0262	o		TEP-0078	965995	+	P	HS-U-lack	CRV15_03885	DUF2637 domain-containing protein	TEP-0077	965954	-	P	HS-U-rich	CRV15_03890	ATP-binding protein	42
4	CRV15_06340	CRV15_06335	-	TUC-096	XRE-DUF397	TU-0265,TU-0264	o		TEP-0101	1212135	+	P	LS	CRV15_04790	hypothetical protein	TEP-0100	1212086	-	N	LS	N	.	50
5	CRV15_07705	CRV15_07700	-	TUC-132	XRE-DUF397	TU-0371,TU-0370,TU-0372,TU-0373	.		TEP-0105	1215546	+	P	HS-U-lack	CRV15_04800	hypothetical protein	TEP-0104	1215505	-	N	HS-U-lack	N	.	42
6	CRV15_09710	CRV15_09705	-	TUC-168	DUF397	TU-0466	.		TEP-0107	1230273	+	P	HS-U-rich	CRV15_04845	hypothetical protein	TEP-0106	1230236	-	P	HS-U-rich	CRV15_04855	DUF397 domain-containing protein	38
7	CRV15_09730	CRV15_09725	-	TUC-170	XRE-DUF397	TU-0469,TU-0468,TU-0471,TU-0470	o		TEP-0109	1231167	+	P	HS-U-rich	CRV15_04865	hypothetical protein	TEP-0108	1231142	-	P	LS	CRV15_04870	DUF397 domain-containing protein	26
8	CRV15_11000	CRV15_11005	+	TUC-202	Other-XRE-DUF397-Other	TU-0642,TU-0643,TU-0641,TU-0640,TU-0644,TU-0645,TU-0647,TU-0646	.		TEP-0179	1487632	+	N	LS	N	.	TEP-0178	1487600	-	P	LS	CRV15_05900	hypothetical protein	33
9	CRV15_11135	CRV15_11130	-	TUC-206	XRE-DUF397	TU-0652,TU-0654,TU-0653,TU-0655,TU-0656,TU-0657	o		TEP-0212	1593609	+	P	HS-U-lack	CRV15_06330	hypothetical protein	TEP-0211	1593565	-	P	HS-U-rich	CRV15_06335	DUF397 domain-containing protein	45
10	CRV15_11495	CRV15_11500	+	TUC-213	DUF397	TU-0665	.		TEP-0250	1803585	+	P	HS-U-rich	CRV15_07155	phosphatase PAP2 family protein	TEP-0249	1803535	-	P	HS-U-lack	CRV15_07160	NUDIX hydrolase	51
11	CRV15_11810	CRV15_11815	+	TUC-217	XRE-(n)DUF397	TU-0678,TU-0679,TU-0680	.		TEP-0300	1974042	+	P	HS-U-lack	CRV15_07840	multifunctional oxoglutaratedecarboxylase/oxoglutaratedehydrogenasethiaminesuccinyltransferasesubunit	TEP-0299	1974001	-	P	HS-U-lack	CRV15_07845	metallophosphoesterase	42
12	CRV15_12040	CRV15_12035	-	TUC-221	XRE-(n)DUF397	TU-0686,TU-0685,TU-0684	o		TEP-0312	2005746	+	P	HS-U-rich	CRV15_08000	WhiB family transcriptional regulator	TEP-0311	2005727	-	P	LS	CRV15_08005	ATPase	20
13	CRV15_14270	CRV15_14275	+	TUC-274	Other-XRE-DUF397-Other	TU-0849,TU-0853,TU-0851,TU-0850,TU-0852,TU-0854,TU-0848,TU-0858,TU-0860,TU-0857,TU-0856,TU-0859,TU-0855,TU-0864,TU-0861,TU-0866,TU-0863,TU-0862,TU-0865,TU-0869,TU-0870,TU-0872,TU-0868,TU-0867,TU-0871,TU-0873,TU-0878,TU-0875,TU-0877,TU-0874,TU-0876	o		TEP-0321	2034053	+	P	HS-U-lack	CRV15_08130	CBS domain-containing protein	TEP-0320	2034007	-	S	LS	CRV15_08135	catalase	47
14	CRV15_14690	CRV15_14695	+	TUC-284	XRE-DUF397	TU-0893,TU-0894	.		TEP-0325	2036270	+	S	HS-U-rich	CRV15_08140	transcriptional repressor	TEP-0324	2036231	-	P	HS-U-rich	CRV15_08145	tRNA-Met	40
15	CRV15_14985	CRV15_14990	+	TUC-286	DUF397	TU-0896,TU-0898,TU-0897	.		TEP-0373	2349696	+	N	HS-U-lack	N	.	TEP-0372	2349649	-	P	HS-U-lack	CRV15_09510	BMP family ABC transporter substrate-bindingprotein	48
16	CRV15_16235	CRV15_16240	+	TUC-315	XRE-DUF397	TU-0976,TU-0977	.		TEP-0383	2397306	+	P	HS-U-rich	CRV15_09720	hypothetical protein	TEP-0381	2397259	-	P	HS-U-rich	CRV15_09725	DUF397 domain-containing protein	48
17	CRV15_17045	CRV15_17040	-	TUC-328	XRE-(n)DUF397	TU-1004,TU-1005	.		TEP-0383	2397306	+	P	HS-U-rich	CRV15_09720	hypothetical protein	TEP-0382	2397280	-	S	LS	CRV15_09725	DUF397 domain-containing protein	27
18	CRV15_17520	CRV15_17525	+	TUC-338	XRE-(n)DUF397	TU-1035,TU-1036,TU-1037,TU-1038	.		TEP-0448	2519295	+	N	HS-U-lack	N	.	TEP-0447	2519254	-	P	HS-U-lack	CRV15_10300	elongation factor G	42
19	CRV15_17750	CRV15_17745	-	TUC-344	XRE-DUF397	TU-1045,TU-1044	o		TEP-0510	2703766	+	P	HS-U-lack	CRV15_11120	hypothetical protein	TEP-0508	2703716	-	P	LS	CRV15_11130	DUF397 domain-containing protein	51
20	CRV15_17780	CRV15_17775	-	TUC-346	Other-XRE-DUF397-Other	TU-1052,TU-1051	.		TEP-0510	2703766	+	P	HS-U-lack	CRV15_11120	hypothetical protein	TEP-0509	2703750	-	S	LS	CRV15_11130	DUF397 domain-containing protein	17
21	CRV15_20245	CRV15_20250	+	TUC-405	XRE-DUF397	TU-1198,TU-1199,TU-1200	o		TEP-0535	2898334	+	P	HS-U-lack	CRV15_12020	hypothetical protein	TEP-0534	2898298	-	P	HS-U-rich	CRV15_12025	DUF397 domain-containing protein	37
22	CRV15_20830	CRV15_20835	+	TUC-417	XRE-DUF397	TU-1225,TU-1226	.		TEP-0554	2968942	+	N	LS	N	.	TEP-0553	2968932	-	S	LS	CRV15_12370	CarD family transcriptional regulator	11
23	CRV15_22750	CRV15_22755	+	TUC-452	XRE-(n)DUF397	TU-1318,TU-1317	o		TEP-0583	3081395	+	P	HS-U-rich	CRV15_12870	FAA hydrolase family protein	TEP-0582	3081350	-	P	HS-U-rich	CRV15_12875	tRNA-Lys	46
24	CRV15_32320	CRV15_32315	-	TUC-574	DUF397	TU-1591,TU-1592	.		TEP-0625	3214390	+	P	HS-U-lack	CRV15_13475	acyl-CoA dehydrogenase	TEP-0624	3214348	-	P	HS-U-lack	CRV15_13480	transcriptional regulator	43
									TEP-0628	3224530	+	P	LS	CRV15_13515	D-alanyl-D-alanine carboxypeptidase	TEP-0627	3224519	-	P	HS-U-lack	CRV15_13520	2-oxo acid dehydrogenase subunit E2	12
									TEP-0681	3380313	+	P	LS	CRV15_14195	phosphomethylpyrimidine synthase ThiC	TEP-0679	3380254	-	P	HS-U-lack	CRV15_14200	hypothetical protein	60
									TEP-0681	3380313	+	P	LS	CRV15_14195	phosphomethylpyrimidine synthase ThiC	TEP-0680	3380288	-	S	HS-U-lack	CRV15_14200	hypothetical protein	26
									TEP-0687	3403715	+	S	LS	CRV15_14280	DUF397 domain-containing protein	TEP-0686	3403710	-	P	LS	CRV15_14285	HAD family phosphatase	6
									TEP-0688	3403758	+	P	HS-U-rich	CRV15_14280	DUF397 domain-containing protein	TEP-0686	3403710	-	P	LS	CRV15_14285	HAD family phosphatase	49
									TEP-0711	3501195	+	P	HS-U-rich	CRV15_14725	DUF397 domain-containing protein	TEP-0710	3501147	-	P	HS-U-rich	CRV15_14730	hypothetical protein	49
									TEP-0770	3792699	+	P	HS-U-lack	CRV15_15885	hypothetical protein	TEP-0769	3792659	-	P	HS-U-lack	CRV15_15890	phosphoadenosine phosphosulfate reductase	41
									TEP-0828	4146640	+	S	LS	CRV15_17465	hypothetical protein	TEP-0827	4146620	-	S	HS-U-lack	CRV15_17470	DUF4287 domain-containing protein	21
									TEP-0830	4146660	+	P	HS-U-lack	CRV15_17465	hypothetical protein	TEP-0827	4146620	-	S	HS-U-lack	CRV15_17470	DUF4287 domain-containing protein	41
									TEP-0830	4146660	+	P	HS-U-lack	CRV15_17465	hypothetical protein	TEP-0829	4146656	-	P	HS-U-lack	CRV15_17470	DUF4287 domain-containing protein	5
									TEP-0838	4159849	+	P	LS	CRV15_17550	DUF397 domain-containing protein	TEP-0837	4159799	-	P	HS-U-rich	CRV15_17555	hypothetical protein	51
									TEP-0846	4202499	+	P	HS-U-rich	CRV15_17760	aminoglycoside phosphotransferase	TEP-0845	4202460	-	P	HS-U-lack	CRV15_17765	DUF397 domain-containing protein	40
									TEP-0891	4395900	+	N	LS	N	.	TEP-0890	4395882	-	P	HS-U-lack	CRV15_18575	tRNA-Lys	19
									TEP-0904	4433149	+	P	HS-U-lack	CRV15_18740	universal stress protein	TEP-0903	4433105	-	P	HS-U-lack	CRV15_18745	glutamine--fructose-6-phosphate transaminase(isomerizing)	45
									TEP-0961	4760902	+	P	HS-U-lack	CRV15_20020	pyruvate, phosphate dikinase	TEP-0960	4760858	-	N	HS-U-lack	N	.	45
									TEP-0961	4760902	+	P	HS-U-lack	CRV15_20020	pyruvate, phosphate dikinase	TEP-0962	4760902	-	N	LS	N	.	1
									TEP-0973	4809937	+	P	LS	CRV15_20250	DUF397 domain-containing protein	TEP-0972	4809931	-	S	HS-U-lack	CRV15_20255	hypothetical protein	7
									TEP-0989	4858805	+	P	LS	CRV15_20465	tRNA-Val	TEP-0988	4858805	-	P	HS-U-rich	CRV15_20470	integrase	1
									TEP-0993	4906121	+	P	HS-U-lack	CRV15_20675	serine protease	TEP-0992	4906083	-	P	HS-U-rich	CRV15_20680	hypothetical protein	39
									TEP-1009	5004068	+	A	HS-U-lack	CRV15_21115	PAP2 family protein	TEP-1008	5004025	-	P	LS	CRV15_21120	LacI family DNA-binding transcriptionalregulator	44
									TEP-1031	5148110	+	S	HS-U-lack	CRV15_21695	3-deoxy-7-phosphoheptulonate synthase class II	TEP-1030	5148106	-	P	HS-U-lack	CRV15_21705	bacterioferritin	5
									TEP-1032	5148147	+	P	HS-U-lack	CRV15_21695	3-deoxy-7-phosphoheptulonate synthase class II	TEP-1030	5148106	-	P	HS-U-lack	CRV15_21705	bacterioferritin	42
									TEP-1079	5398512	+	P	HS-U-rich	CRV15_22760	DUF397 domain-containing protein	TEP-1077	5398465	-	P	HS-U-lack	CRV15_22770	endonuclease/exonuclease/phosphatase	48
									TEP-1079	5398512	+	P	HS-U-rich	CRV15_22760	DUF397 domain-containing protein	TEP-1078	5398488	-	S	LS	CRV15_22770	endonuclease/exonuclease/phosphatase	25
									TEP-1098	5494054	+	P	LS	CRV15_23200	chaplin	TEP-1097	5494007	-	P	HS-U-lack	CRV15_23205	hypothetical protein	48
									TEP-1150	5751253	+	P	HS-U-rich	CRV15_24295	glycerophosphodiester phosphodiesterase	TEP-1149	5751196	-	N	LS	N	.	58
									TEP-1198	5884091	+	P	LS	CRV15_24930	acyl-CoA dehydrogenase	TEP-1197	5884090	-	P	HS-U-lack	CRV15_24935	hypothetical protein	2
									TEP-1282	204256	+	P	LS	CRV15_29065	hypothetical protein	TEP-1281	204230	-	Pre	LS	CRV15_29060	hypothetical protein	27
									TEP-1290	236259	+	N	HS-U-rich	N	.	TEP-1289	236244	-	P	LS	CRV15_29305	N-acetyltransferase	16
									TEP-1305	408080	+	N	HS-U-rich	N	.	TEP-1304	408044	-	P	HS-U-rich	CRV15_30115	hypothetical protein	37
									TEP-1380	1112948	+	N	LS	N	.	TEP-1379	1112897	-	N	LS	N	.	52
